# Supplementary material for: A Systems Biology and LASSO-Based Approach to Decipher the Transcriptome–Interactome Signature for Predicting Non-Small Cell Lung Cancer
Source: Biology (Basel). 2022 Nov 30;11(12):1752. doi: 10.3390/biology11121752 (PMC9774707; doi:10.3390/biology11121752)
Supplement: Supplementary file 1 [file biology-11-01752-s001.zip › Supplementary_12Dec2022/Table_S10.xlsx]

## Sheet: Table S10
Tables S10: Expression patterns of the 17-gene signature across various studies on lung cancer. The data were extracted from Expression Atlas release 38 (https://www.ebi.ac.uk/gxa/home).
	Ensembl	Species	Experiment accession	Comparison	log_2 fold change	Adjusted p-value
ADRB2	ENSG00000169252	homo sapiens	E-GEOD-19249	'lung cancer' vs 'normal' in 'lung; Fresh-frozen tissue'	-6.3	3.85511e-08
ADRB2	ENSG00000169252	homo sapiens	E-GEOD-19249	'lung cancer' vs 'normal' in 'lung; Formalin-fixed paraffin-embedded tissue'	-5	2.83122e-07
ADRB2	ENSG00000169252	homo sapiens	E-GEOD-43767	'lung adenocarcinoma' vs 'normal' in 'adult'	-3.1	1.19074e-17
ADRB2	ENSG00000169252	homo sapiens	E-GEOD-60052	'small cell lung carcinoma' vs 'normal'	-3	6.37263e-05
ADRB2	ENSG00000169252	homo sapiens	E-GEOD-18842	'non-small cell lung cancer' vs 'normal'	-2.7	2.42631e-24
ADRB2	ENSG00000169252	homo sapiens	E-GEOD-68086	'non-small cell lung carcinoma' vs 'normal'	-2.4	1.76576e-08
CDH1	ENSG00000039068	homo sapiens	E-GEOD-68086	'non-small cell lung carcinoma' vs 'normal'	-2.6	5.4237e-11
CDKN2A	ENSG00000147889	homo sapiens	E-GEOD-60052	'small cell lung carcinoma' vs 'normal'	2.2	6.68362e-09
CLEC4E	ENSG00000166523	homo sapiens	E-GEOD-43767	'lung adenocarcinoma' vs 'normal' in 'adult'	-3.4	1.7601e-19
CMTM5	ENSG00000166091	homo sapiens	E-MTAB-6957	'non small cell lung carcinoma neoplasm' vs 'normal tissue adjacent to neoplasm'	-2.4	1.49125e-08
CMTM5	ENSG00000166091	homo sapiens	E-GEOD-81089	'tumor tissue' vs 'non-malignant tissue'	-2.2	1.77913e-11
CRYAB	ENSG00000109846	homo sapiens	E-GEOD-68086	'non-small cell lung carcinoma' vs 'normal'	-2.9	7.50809e-09
CRYAB	ENSG00000109846	homo sapiens	E-GEOD-43458	'never smoked; lung adenocarcinoma' vs 'never smoked; normal'	-2.4	2.17575e-21
CRYAB	ENSG00000109846	homo sapiens	E-GEOD-43458	'smoker; lung adenocarcinoma' vs 'never smoked; normal'	-2.3	2.17463e-18
EGLN3	ENSG00000129521	homo sapiens	E-GEOD-18842	'non-small cell lung cancer' vs 'normal'	2.3	1.04937e-13
KIF14	ENSG00000118193	homo sapiens	E-GEOD-19249	'lung cancer' vs 'normal' in 'lung; Formalin-fixed paraffin-embedded tissue'	2.3	0.000180935
KIF14	ENSG00000118193	homo sapiens	E-GEOD-60052	'small cell lung carcinoma' vs 'normal'	2.3	3.36722e-06
KIF14	ENSG00000118193	homo sapiens	E-GEOD-18842	'non-small cell lung cancer' vs 'normal'	2.6	2.04178e-32
KIF14	ENSG00000118193	homo sapiens	E-GEOD-19249	'lung cancer' vs 'normal' in 'lung; Fresh-frozen tissue'	3.4	9.80975e-07
KIF23	ENSG00000137807	homo sapiens	E-GEOD-68086	'non-small cell lung carcinoma' vs 'normal'	-2.3	1.0273e-07
KIF23	ENSG00000137807	homo sapiens	E-GEOD-18842	'non-small cell lung cancer' vs 'normal'	2.7	1.72941e-25
NR4A1	ENSG00000123358	homo sapiens	E-GEOD-18842	'non-small cell lung cancer' vs 'normal'	-2.1	7.14428e-17
RAD51	ENSG00000051180	homo sapiens	E-GEOD-68086	'non-small cell lung carcinoma' vs 'normal'	-2.2	3.60859e-06
RECQL4	ENSG00000160957	homo sapiens	E-GEOD-43767	'lung adenocarcinoma' vs 'normal' in 'adult'	2.5	4.37816e-13
RECQL4	ENSG00000160957	homo sapiens	E-GEOD-60052	'small cell lung carcinoma' vs 'normal'	2.5	1.68617e-05
SYNE3	ENSG00000176438	homo sapiens	E-GEOD-19249	'lung cancer' vs 'normal' in 'lung; Fresh-frozen tissue'	-3.2	2.83134e-05
SYNE3	ENSG00000176438	homo sapiens	E-GEOD-68086	'non-small cell lung carcinoma' vs 'normal'	-3	1.10165e-14
SYNE3	ENSG00000176438	homo sapiens	E-GEOD-19249	'lung cancer' vs 'normal' in 'lung; Formalin-fixed paraffin-embedded tissue'	-2.4	0.00283884
ZBTB16	ENSG00000109906	homo sapiens	E-GEOD-43767	'lung adenocarcinoma' vs 'normal' in 'adult'	-4.2	2.23678e-18
ZBTB16	ENSG00000109906	homo sapiens	E-GEOD-18842	'non-small cell lung cancer' vs 'normal'	-3.3	1.24553e-14
ZBTB16	ENSG00000109906	homo sapiens	E-GEOD-60052	'small cell lung carcinoma' vs 'normal'	-2.6	8.67835e-05
ZBTB16	ENSG00000109906	homo sapiens	E-GEOD-19249	'lung cancer' vs 'normal' in 'lung; Fresh-frozen tissue'	-2.4	1.29234e-05
