# Supplementary material for: A Systems Biology and LASSO-Based Approach to Decipher the Transcriptome–Interactome Signature for Predicting Non-Small Cell Lung Cancer
Source: Biology (Basel). 2022 Nov 30;11(12):1752. doi: 10.3390/biology11121752 (PMC9774707; doi:10.3390/biology11121752)
Supplement: Supplementary file 1 [file biology-11-01752-s001.zip › Supplementary_12Dec2022/Table_S3.xlsx]

## Sheet: Table_S3
Table S3: Upregulation of genes in lung cancer compared with normal samples. A gene was considered to be upregulated at log2FC > 2 and adj.p.value < 0.001.
Gene	log2FC	AveExpr	t	P.Value	adj.P.Val	B
CST1	7.577	0.287	44.835	8.36e-274	6.51e-272	616.719
FAM83A	6.698	3.324	46.901	2.38e-290	2.52e-288	654.779
KRT16	6.694	2.32	28.464	2.97e-141	2.9e-140	311.816
MMP13	6.693	0.681	37.567	9.43e-215	2.74e-213	480.926
MMP12	6.4	2.73	45.006	3.53e-275	2.82e-273	619.891
CA9	6.328	1.289	38.983	2.56e-226	9.01e-225	507.519
TMPRSS11E	6.326	0.217	38.09	5.03e-219	1.56e-217	490.755
AKR1B10	6.302	1.659	25.788	1.67e-120	1.19e-119	264.156
PRAME	6.299	0.888	30.286	1.08e-155	1.31e-154	345.111
TMPRSS4	6.262	4.666	48.164	2.19e-300	2.79e-298	677.805
GPR87	6.25	1.194	33.335	2.93e-180	5.2e-179	401.59
RP11-40C6.2	6.08	1.363	46.453	8.95e-287	8.83e-285	646.571
PITX1	5.976	2.215	39.296	7.18e-229	2.62e-227	513.367
AP000349.2	5.909	-0.212	44.395	2.9e-270	2.11e-268	608.565
SERPINB5	5.901	1.942	26.212	9.51e-124	7.1e-123	271.593
GJB2	5.834	3.657	44.036	2.27e-267	1.57e-265	601.878
RP5-940J5.9	5.832	0.392	25.438	7.68e-118	5.25e-117	258.106
MMP11	5.772	4.346	53.962	0	0	781.856
CASC9	5.666	-1.384	30.534	1.11e-157	1.4e-156	349.736
CYP24A1	5.663	1.733	32.464	3.31e-173	5.25e-172	385.347
KRT6A	5.633	4.696	19.387	1.96e-74	7.18e-74	157.921
PITX2	5.625	-1.258	34.13	1.02e-186	2.01e-185	416.475
COL11A1	5.613	2.744	37.355	5.08e-213	1.43e-211	476.876
HOXC13	5.598	-1.938	31.488	2.46e-165	3.49e-164	367.336
FOXE1	5.474	-0.053	24.663	5.47e-112	3.43e-111	244.673
KRT6B	5.434	1.221	19.072	2.42e-72	8.59e-72	153.52
BBOX1-AS1	5.327	-1.946	36.377	4.91e-205	1.26e-203	458.577
COL10A1	5.305	3.112	47.094	6.89e-292	7.44e-290	658.328
BARX1	5.274	-1.064	27.67	4.96e-135	4.39e-134	297.668
KCNMB2-AS1	5.222	-1.797	31.881	1.71e-168	2.52e-167	374.595
IL36RN	5.206	-1.385	29.113	2.28e-146	2.42e-145	323.735
GRHL3	5.202	0.864	39.586	3.07e-231	1.15e-229	518.841
SPP1	5.187	6.839	42.739	7.01e-257	4.14e-255	577.626
GABRA3	5.182	-1.69	26.354	7.84e-125	5.93e-124	274.25
CXCL13	5.179	2.487	37.157	2.09e-211	5.76e-210	473.177
CALML3	5.082	0.327	16.999	4.16e-59	1.21e-58	123.198
RP3-523K23.2	5.056	-0.001	27.239	1.12e-131	9.45e-131	289.923
IGHGP	5.054	4.216	35.862	7.83e-201	1.85e-199	448.7
KRT17	5.044	5.97	24.752	1.17e-112	7.41e-112	245.732
MAGEA3	5.015	-2.157	19.584	9.41e-76	3.51e-75	161.542
IGKV2D-28	5.012	1.217	27.302	3.67e-132	3.1e-131	290.987
PADI3	4.99	-1.973	22.441	1.21e-95	6e-95	207.208
VTCN1	4.981	0.742	30.772	1.39e-159	1.8e-158	354.061
MAGEA4	4.959	-2.303	17.868	1.53e-64	4.81e-64	135.819
UBE2SP2	4.945	-0.198	48.567	1.42e-303	1.96e-301	685.146
OTX1	4.93	1.277	52.417	0	0	754.466
DSG3	4.927	0.476	16.146	6.02e-54	1.62e-53	111.35
GPX2	4.923	3.271	23.988	5.94e-107	3.48e-106	232.841
NKX1-2	4.91	-2.516	30.717	3.85e-159	4.96e-158	353.103
ALG1L	4.903	1.273	42.468	1.1e-254	6.14e-253	572.763
MMP1	4.902	3.991	31.794	8.44e-168	1.24e-166	372.712
TFAP2A	4.901	2.631	46.235	4.96e-285	4.68e-283	642.562
UGT1A6	4.886	1.168	20.295	1.44e-80	5.77e-80	172.413
RP11-116G8.5	4.886	-1.643	17.559	1.36e-62	4.15e-62	131.31
SPRR1B	4.884	0.167	19.206	3.15e-73	1.13e-72	155.619
HMGA2	4.874	0.531	26.302	1.96e-124	1.48e-123	273.254
GJB6	4.834	0.743	22.738	8.61e-98	4.42e-97	212.01
B3GNT3	4.82	2.437	39.678	5.48e-232	2.09e-230	520.529
COL17A1	4.802	3.826	29.575	4.87e-150	5.47e-149	331.867
AKR1B15	4.8	-1.604	26.587	1.25e-126	9.74e-126	278.379
SYT12	4.8	0.989	36.916	1.94e-209	5.24e-208	468.701
FAM83B	4.799	-0.02	25.5	2.63e-118	1.81e-117	259.193
EPN3	4.783	2.743	52.129	0	0	749.378
MAGEA6	4.769	-2.477	18.473	2.02e-68	6.75e-68	144.734
DLX6	4.766	-1.935	26.045	1.84e-122	1.35e-121	268.811
SOX2	4.756	3.045	26.241	5.69e-124	4.25e-123	272
RP11-73M18.2	4.746	1.396	29.006	1.57e-145	1.64e-144	321.713
CTD-2527I21.15	4.744	-2.355	42.148	4.37e-252	2.33e-250	566.683
ATP10B	4.738	0.696	39.14	1.34e-227	4.76e-226	510.474
AC007128.1	4.735	-2.596	39.079	4.18e-227	1.48e-225	509.27
TNS4	4.717	3.176	30.882	1.82e-160	2.39e-159	355.931
HS6ST2	4.705	2.926	43.029	3.15e-259	1.91e-257	583.185
ZIC2	4.664	-1.23	26.424	2.24e-125	1.71e-124	275.486
S100A2	4.657	4.335	28.039	6.52e-138	6.04e-137	303.912
FEZF1	4.653	-1.636	31.198	5.27e-163	7.18e-162	361.975
FEZF1-AS1	4.652	-0.587	31.866	2.25e-168	3.32e-167	374.303
DUSP9	4.637	-0.591	30.44	6.24e-157	7.75e-156	347.996
NEK2	4.636	2.537	58.92	0	0	867.808
STRA6	4.629	1.462	38.484	3.04e-222	9.91e-221	498.146
IGKV1D-33	4.623	-1.133	28.391	1.11e-140	1.07e-139	310.653
DEPDC1	4.623	2.164	53.31	0	0	770.352
POU6F2	4.599	-1.151	27.578	2.61e-134	2.29e-133	296.013
HOXC11	4.595	-2.69	25.512	2.13e-118	1.47e-117	259.495
UGT1A10	4.566	-2.151	19.502	3.35e-75	1.24e-74	160.275
USH1G	4.544	-2.281	26.523	3.91e-126	3.03e-125	277.259
LY6D	4.543	0.303	21.204	7.3e-87	3.21e-86	186.926
CRABP2	4.542	4.512	39.534	8.21e-231	3.07e-229	517.673
KLK6	4.529	-1.523	23.821	1.02e-105	5.9e-105	230.322
KRT6C	4.523	-0.797	17.11	8.59e-60	2.52e-59	124.834
RHOV	4.509	3.041	38.297	1.02e-220	3.27e-219	494.566
CHRNB4	4.507	-1.923	38.864	2.4e-225	8.26e-224	505.258
MNX1-AS1	4.506	-2.262	34.613	1.2e-190	2.49e-189	425.504
RAET1L	4.503	-2.297	22.536	2.49e-96	1.25e-95	208.796
AC133785.1	4.493	-2.974	38.783	1.11e-224	3.78e-223	503.683
DMRTA2	4.492	-1.84	25.833	7.64e-121	5.46e-120	265.09
ALDH3B2	4.486	2.324	35.803	2.42e-200	5.67e-199	447.735
HOXB13	4.486	-2.673	22.994	1.2e-99	6.31e-99	216.431
C12orf56	4.484	-1.226	27.78	6.83e-136	6.11e-135	299.651
PTPRH	4.483	1.029	37.94	8.51e-218	2.59e-216	487.924
FAM83A-AS1	4.482	-1.855	35.438	2.27e-197	5.11e-196	440.964
IGFL2	4.471	-1.09	35.612	8.68e-199	1.99e-197	444.226
FOXI3	4.466	-2.593	27.511	8.64e-134	7.5e-133	294.854
CTD-3010D24.3	4.463	-2.469	40.616	1.23e-239	5.39e-238	538.072
XDH	4.459	1.716	41.772	4.93e-249	2.52e-247	559.763
RP11-544M22.13	4.448	1.423	25.257	1.82e-116	1.22e-115	254.888
TOP2A	4.426	5.576	56.923	0	0	833.522
SOX21	4.422	0.01	24.998	1.65e-114	1.07e-113	250.462
DLX6-AS1	4.395	-1.665	25.186	6.31e-116	4.19e-115	253.786
PPP2R2C	4.38	1.083	25.283	1.16e-116	7.75e-116	255.364
DLL3	4.369	-2.228	31.631	1.76e-166	2.54e-165	369.969
FDCSP	4.346	-0.858	24.231	9.19e-109	5.51e-108	237.294
CDC20	4.334	3.92	54.164	0	0	785.429
BARX2	4.323	0.804	31.969	3.27e-169	4.89e-168	376.195
SYT14	4.322	-2.178	25.365	2.78e-117	1.88e-116	256.918
GNG4	4.312	0.465	30.813	6.48e-160	8.47e-159	354.83
CALML3-AS1	4.311	-1.426	29.651	1.22e-150	1.38e-149	333.556
KIF4A	4.31	3.069	55.233	0	0	804.194
IGSF9	4.305	3.732	49.058	1.89e-307	2.82e-305	694.114
EIF5AP4	4.295	-0.353	47.447	1.08e-294	1.19e-292	664.725
RP1-27K12.2	4.286	-2.083	17.883	1.23e-64	3.88e-64	136.025
HOXD11	4.284	-3.031	22.415	1.84e-95	9.15e-95	206.828
NXPH4	4.283	1.079	30.157	1.14e-154	1.36e-153	342.746
GABRQ	4.281	-2.105	24.274	4.42e-109	2.66e-108	238.076
TUBB3	4.279	4.203	40.806	3.52e-241	1.58e-239	541.56
MMP10	4.273	0.946	21.849	2.06e-91	9.69e-91	197.34
DLGAP5	4.265	2.77	53.134	0	0	767.247
SERPINB4	4.265	-1.191	18.684	8.59e-70	2.94e-69	147.806
HOXC10	4.263	-1.585	21.588	1.46e-89	6.68e-89	193.22
TPX2	4.251	4.716	51.934	0	0	745.855
TMPRSS11D	4.247	-1.971	18.383	7.68e-68	2.55e-67	143.373
IGF2BP3	4.224	2.049	29.476	2.98e-149	3.31e-148	330.233
MSL3P1	4.222	1.115	35.741	7.71e-200	1.79e-198	446.622
KRTAP4-1	4.196	-3.151	30.701	5.1e-159	6.56e-158	352.82
PBK	4.195	2.026	45.803	1.42e-281	1.28e-279	634.612
PGLYRP3	4.194	-2.714	25.373	2.41e-117	1.63e-116	257.078
ANLN	4.187	4.242	52.884	0	0	762.795
SAPCD2	4.185	3.088	54.249	0	0	786.939
CDH3	4.177	5.489	39.198	4.5e-228	1.62e-226	511.319
FOXD3-AS1	4.175	-2.447	33.224	2.34e-179	4.09e-178	399.556
IL22RA2	4.163	-2.066	37.379	3.25e-213	9.2e-212	477.373
CEP55	4.162	3.326	53.373	0	0	771.486
ZYG11A	4.16	-0.882	35.467	1.31e-197	2.96e-196	441.518
RP11-424C20.2	4.156	-0.789	45.239	4.74e-277	3.93e-275	624.148
SLC2A1	4.135	6.891	39.344	2.88e-229	1.06e-227	514.064
HOXB9	4.131	-1.69	22.613	6.88e-97	3.48e-96	210.052
CENPF	4.128	4.56	54.668	0	0	794.272
EXO1	4.114	2.045	52.622	0	0	758.15
AC009065.4	4.106	-2.098	33.501	1.33e-181	2.42e-180	404.721
AC098973.2	4.103	-3.261	21.842	2.33e-91	1.09e-90	197.419
LINC00958	4.1	-0.756	23.325	4.56e-102	2.49e-101	221.905
PGLYRP4	4.1	-1.234	29.104	2.65e-146	2.8e-145	323.58
SKA3	4.095	1.657	52.885	0	0	762.793
GCNT3	4.086	1.574	28.126	1.34e-138	1.25e-137	305.766
PTHLH	4.085	2.341	24.007	4.26e-107	2.5e-106	233.278
KIF20A	4.083	3.155	53.874	0	0	780.324
ZIC5	4.062	-2.617	22.197	6.86e-94	3.32e-93	203.206
CCAT1	4.061	-2.861	20.212	5.36e-80	2.13e-79	171.319
ZFPM2-AS1	4.051	-1.426	29.029	1.05e-145	1.1e-144	322.21
TRPM8	4.041	-1.923	29.12	1.98e-146	2.1e-145	323.887
GINS1	4.027	2.822	55.429	0	0	807.613
CENPA	4.017	1.591	48.819	1.46e-305	2.14e-303	689.785
TTK	4.011	2.446	48.249	4.7e-301	6.06e-299	679.43
RAB3B	4.009	0.624	29.004	1.65e-145	1.72e-144	321.703
C2CD4A	4.009	1.255	32.61	2.18e-174	3.52e-173	388.085
UGT1A3	4.009	-3.027	19.021	5.28e-72	1.87e-71	152.982
LINC00511	3.997	3.332	51.808	0	0	743.658
ZNF695	3.994	-1.261	32.799	6.53e-176	1.08e-174	391.638
MELK	3.976	2.81	48.676	1.95e-304	2.76e-302	687.209
SPRR2D	3.974	-0.69	16.364	2.98e-55	8.19e-55	114.413
IBSP	3.967	-2.299	32.948	4.03e-177	6.78e-176	394.419
PRB3	3.966	-2.443	30.817	6.02e-160	7.88e-159	354.954
TP63	3.966	3.835	20.177	9.17e-80	3.63e-79	170.271
GJB3	3.953	2.048	26.476	9.01e-126	6.94e-125	276.238
ADGRF4	3.952	0.496	28.8	6.68e-144	6.81e-143	318.01
MAGEA9B	3.951	-2.919	16.715	2.28e-57	6.45e-57	119.406
CDC25C	3.95	0.822	52.244	0	0	751.368
GREM1	3.948	3.787	32.103	2.72e-170	4.12e-169	378.466
RP11-650L12.2	3.944	-0.594	42.336	1.3e-253	7.12e-252	570.275
NEIL3	3.942	0.404	44.353	6.41e-270	4.63e-268	607.789
HNF4G	3.941	0.212	33.736	1.63e-183	3.06e-182	409.097
CDC45	3.934	2.548	45.652	2.31e-280	1.99e-278	631.824
IGF2BP1	3.934	-1.225	20.514	4.53e-82	1.86e-81	175.995
HOXD13	3.932	-3.248	18.985	9.07e-72	3.2e-71	152.453
GJB5	3.929	0.392	20.639	6.28e-83	2.6e-82	177.883
HSPB1P1	3.928	-1.318	35.542	3.25e-198	7.42e-197	442.906
FAM64A	3.927	1.59	45.589	7.35e-280	6.29e-278	630.67
IGHG4	3.921	6.543	27.127	8.3e-131	6.88e-130	287.48
BCL2L10	3.921	-2.034	33.153	8.8e-179	1.52e-177	398.239
HTR3A	3.92	-1.355	26.005	3.68e-122	2.69e-121	268.099
HOXC13-AS	3.907	-3.386	26.83	1.66e-128	1.33e-127	282.731
RRM2	3.904	4.643	48.567	1.42e-303	1.96e-301	685.145
IGFL1	3.899	-2.996	22.214	5.17e-94	2.51e-93	203.502
CLCA2	3.894	1.405	15.305	4.8e-49	1.21e-48	100.037
LHX5	3.892	-3.274	25.547	1.16e-118	7.98e-118	260.12
HOXA10	3.887	0.28	26.123	4.59e-123	3.38e-122	270.118
MCM10	3.877	2.04	47.802	1.62e-297	1.98e-295	671.287
IVL	3.873	0.187	18.609	2.65e-69	8.98e-69	146.608
DSC3	3.868	2.08	15.655	4.6e-51	1.19e-50	104.6
PADI1	3.862	-1.658	22.515	3.53e-96	1.76e-95	208.42
RP11-1038A11.3	3.861	-2.685	25.381	2.09e-117	1.42e-116	257.22
PPP1R14D	3.86	-1.566	23.245	1.76e-101	9.56e-101	220.593
NUF2	3.854	2.518	49.366	7.0608850308337e-310	1.1e-307	699.729
HOXA13	3.852	-3.084	22.294	1.37e-94	6.7e-94	204.833
PAEP	3.85	-1.507	18.766	2.49e-70	8.58e-70	149.059
CBLC	3.844	2.946	44.657	2.25e-272	1.72e-270	613.432
APCDD1L	3.844	-1.191	29.617	2.27e-150	2.56e-149	332.929
TERT	3.843	-2.469	35.631	6.02e-199	1.38e-197	444.572
KRT75	3.836	-3.052	20.005	1.37e-78	5.32e-78	168.101
DMBX1	3.834	-2.768	29.971	3.45e-153	4.03e-152	339.425
RP11-109J4.1	3.816	-2.033	31.496	2.12e-165	3.01e-164	367.484
FOXM1	3.814	4.578	45.495	4.22e-279	3.56e-277	628.817
ESCO2	3.803	1.399	48.13	4.07e-300	5.13e-298	677.257
PPAPDC1A	3.8	-0.849	33.15	9.24e-179	1.6e-177	398.185
TRIP13	3.8	3.454	47.553	1.54e-295	1.76e-293	666.717
CTSV	3.797	2.184	33.135	1.22e-178	2.1e-177	397.815
SLCO1B3	3.797	-2.017	19.148	7.64e-73	2.73e-72	154.857
CKMT1A	3.795	2.285	27.486	1.35e-133	1.17e-132	294.209
NKAIN1	3.787	-2.147	32.26	1.48e-171	2.28e-170	381.634
CKMT1B	3.784	2.42	28.367	1.74e-140	1.67e-139	310.043
SP8	3.781	-3.379	24.788	6.24e-113	3.96e-112	246.956
RBBP8NL	3.779	0.846	42.616	6.96e-256	4e-254	575.519
AC005537.2	3.777	-2.79	27.083	1.82e-130	1.5e-129	287.223
SPERT	3.771	-3.009	29.308	6.42e-148	6.99e-147	327.319
SLC44A5	3.766	1.568	28.15	8.69e-139	8.15e-138	306.199
SERPINB13	3.764	-1.118	13.679	4.31e-40	9.54e-40	79.693
UHRF1	3.764	3.787	52.403	0	0	754.259
MIR205HG	3.759	1.345	16.968	6.46e-59	1.87e-58	122.686
LYPD3	3.754	3.38	28.028	7.92e-138	7.31e-137	303.83
NMU	3.753	-0.049	29.938	6.39e-153	7.42e-152	338.764
AFAP1-AS1	3.752	1.606	19.928	4.57e-78	1.77e-77	166.633
TMPRSS11A	3.75	-2.63	17.125	6.98e-60	2.05e-59	125.154
GBP6	3.743	0.926	19.254	1.5e-73	5.42e-73	156.313
SIX2	3.74	0.578	25.904	2.17e-121	1.57e-120	266.254
IL36G	3.738	-1.946	20.787	5.9e-84	2.48e-83	180.362
KREMEN2	3.738	-0.609	26.555	2.21e-126	1.72e-125	277.775
RP11-649E7.5	3.735	1.425	17.334	3.52e-61	1.05e-60	127.876
RASAL1	3.735	1.461	42.533	3.28e-255	1.85e-253	573.973
DSP	3.733	7.732	40.732	1.4e-240	6.23e-239	540.116
GNGT1	3.727	-3.491	33.446	3.67e-181	6.6e-180	403.683
KIF14	3.725	2.188	48.77	3.55e-305	5.15e-303	688.912
SKA1	3.722	1.583	45.173	1.62e-276	1.32e-274	622.983
RP11-44F21.5	3.718	-0.51	30.057	7.18e-154	8.47e-153	340.957
KRT5	3.716	4.985	12.557	2.31e-34	4.7e-34	65.954
OR51E1	3.708	-2.561	37.376	3.42e-213	9.68e-212	477.303
SOX21-AS1	3.708	-0.52	24.247	7.05e-109	4.23e-108	237.545
PAX9	3.705	2.412	32.815	4.8e-176	7.96e-175	391.834
UGT1A7	3.704	-2.334	14.654	2.25e-45	5.35e-45	91.875
IGKV3D-15	3.698	-0.774	24.355	1.09e-109	6.64e-109	239.416
ASPM	3.679	3.325	48.252	4.41e-301	5.72e-299	679.477
SGOL1	3.673	1.122	51.639	0	0	740.576
GSDMC	3.669	1.312	31.621	2.12e-166	3.05e-165	369.714
ANKRD18B	3.666	-1.464	26.52	4.11e-126	3.18e-125	277.185
SIX1	3.664	2.761	36.791	2.04e-208	5.42e-207	466.284
ONECUT2	3.664	-0.968	30.254	1.92e-155	2.32e-154	344.583
FAM111B	3.656	2.343	46.224	6.15e-285	5.78e-283	642.351
MAGED4	3.647	2.071	26.534	3.24e-126	2.51e-125	277.259
DLX5	3.643	-0.123	23.8	1.45e-105	8.34e-105	229.913
RP13-463N16.6	3.628	-3.298	32.114	2.22e-170	3.37e-169	378.919
FUT2	3.627	2.548	44.398	2.75e-270	2.01e-268	608.642
CCNB1	3.623	4.343	54.692	0	0	794.695
LINC01296	3.621	1.564	32.877	1.51e-176	2.52e-175	393.036
LHX2	3.621	-2.361	26.686	2.16e-127	1.7e-126	280.152
RP11-667K14.4	3.617	-2.065	24.475	1.4e-110	8.58e-110	241.521
LINC00668	3.616	-2.216	17.176	3.33e-60	9.84e-60	125.865
AC005538.3	3.608	-0.371	25.302	8.36e-117	5.61e-116	255.753
HOXC-AS2	3.607	-3.141	29.079	4.23e-146	4.46e-145	323.141
B3GNT6	3.606	-1.84	18.524	9.34e-69	3.14e-68	145.465
CDCA7	3.6	3.37	47.675	1.66e-296	1.96e-294	668.946
S100A7	3.596	-1.795	15.101	6.98e-48	1.72e-47	97.588
LINC00491	3.593	-3.464	23.533	1.36e-103	7.58e-103	225.517
MEX3A	3.592	3.035	44.976	6.23e-275	4.95e-273	619.315
DAPL1	3.588	-0.361	17.606	6.96e-63	2.13e-62	131.903
CTHRC1	3.585	4.568	43.74	5.58e-265	3.68e-263	596.312
LINC01234	3.579	-2.695	19.314	6.06e-74	2.2e-73	157.418
CNFN	3.576	0.36	35.432	2.53e-197	5.68e-196	440.852
OIP5	3.575	0.891	44.676	1.6e-272	1.23e-270	613.783
SERPINB3	3.575	0.847	14.214	5.9e-43	1.36e-42	86.125
XAGE1A	3.566	-0.419	13.399	1.25e-38	2.72e-38	76.297
YWHAZP5	3.564	-0.053	43.999	4.58e-267	3.16e-265	601.217
HJURP	3.563	2.916	44.348	6.96e-270	5.01e-268	607.703
NPBWR1	3.562	-2.821	22.355	4.99e-95	2.46e-94	205.828
CCNB2	3.562	3.478	48.601	7.73e-304	1.08e-301	685.815
RP11-8L2.1	3.562	-3.574	25.88	3.33e-121	2.4e-120	265.96
FADS6	3.56	-3.014	22.001	1.72e-92	8.18e-92	200.009
CDCA2	3.559	1.655	47.486	5.33e-295	5.96e-293	665.494
OVOL1	3.557	1.836	35.333	1.62e-196	3.61e-195	438.956
RP11-64K7.1	3.555	-2.282	47.591	7.8e-296	8.95e-294	667.201
LINC01559	3.547	-2.939	21.287	1.93e-87	8.53e-87	188.412
AC093850.2	3.539	-1.622	32.971	2.63e-177	4.43e-176	394.848
TNFSF11	3.536	-1.261	33.938	3.72e-185	7.12e-184	412.89
NCAPH	3.536	2.946	47.596	7.05e-296	8.17e-294	667.515
RPL37P6	3.529	-2.008	40.743	1.15e-240	5.11e-239	540.464
UBE2T	3.525	3.136	56.004	0	0	817.629
BUB1B	3.522	3.148	45.146	2.65e-276	2.16e-274	622.464
AP000251.3	3.521	-3.156	34.227	1.67e-187	3.32e-186	418.259
FAR2P1	3.519	-2.779	18.537	7.76e-69	2.61e-68	145.702
NETO1	3.511	-2.11	27.969	2.29e-137	2.1e-136	303.062
AURKB	3.51	2.852	42.597	9.95e-256	5.69e-254	575.135
MAGEA1	3.509	-3.508	16.213	2.39e-54	6.49e-54	112.514
SPTSSB	3.508	-0.519	22.717	1.23e-97	6.3e-97	211.714
CDC6	3.5	3.512	46.553	1.43e-287	1.45e-285	648.375
ERCC6L	3.495	1.301	48.698	1.31e-304	1.86e-302	687.588
CDKN3	3.495	2.133	45.62	4.21e-280	3.62e-278	631.228
RP11-169F17.1	3.49	-2.646	16.35	3.61e-55	9.93e-55	114.344
KIF18B	3.484	2.683	40.212	2.43e-236	1.01e-234	530.535
C16orf59	3.482	1.561	51.873	0	0	744.784
RP11-353N14.2	3.482	-2.241	34.256	9.64e-188	1.93e-186	418.829
KRT15	3.48	5.271	21.849	2.07e-91	9.72e-91	196.897
KLK8	3.475	-2.091	16.836	4.16e-58	1.19e-57	121.05
RP11-244M2.1	3.474	-2.015	31.151	1.27e-162	1.71e-161	361.102
ADH7	3.473	-0.385	13.193	1.45e-37	3.09e-37	73.861
PROM2	3.464	5.021	40.502	1.05e-238	4.5e-237	535.814
MYEOV	3.463	0.485	24.073	1.39e-107	8.22e-107	234.525
LAD1	3.461	6.242	41.989	8.42e-251	4.42e-249	563.628
TDRD5	3.46	-0.598	21.783	6.13e-91	2.86e-90	196.332
NCCRP1	3.455	0.371	24.041	2.38e-107	1.4e-106	233.995
MAGEA2	3.454	-3.405	15.271	7.57e-49	1.89e-48	99.901
PLA2G2D	3.453	0.884	24.645	7.38e-112	4.62e-111	244.33
SLC24A2	3.452	-1.567	31.647	1.31e-166	1.89e-165	370.262
PAX7	3.451	-3.438	17.359	2.43e-61	7.29e-61	128.541
CDCA5	3.451	3.679	46.43	1.37e-286	1.34e-284	646.109
LINC00942	3.449	-1.998	20.995	2.12e-85	9.1e-85	183.682
LINC00519	3.444	-2.383	24.952	3.64e-114	2.35e-113	249.765
HMGN1P37	3.444	-2.259	46.514	2.91e-287	2.91e-285	647.511
B4GALNT4	3.44	1.905	26.801	2.77e-128	2.21e-127	282.024
SLC15A1	3.433	-1.056	25.565	8.4e-119	5.82e-118	260.371
RP11-783K16.5	3.43	-1.109	40.452	2.7e-238	1.15e-236	535.047
MND1	3.429	0.635	49.176	2.24e-308	3.38e-306	696.226
CDCA8	3.425	3.376	51.944	0	0	746.079
FAM83F	3.424	2.218	22.862	1.09e-98	5.68e-98	213.959
CH507-513H4.5	3.423	0.322	25.907	2.08e-121	1.51e-120	266.306
CNTNAP2	3.413	0.896	19.406	1.46e-74	5.35e-74	158.638
PLEK2	3.411	2.69	43.372	5.26e-262	3.3e-260	589.584
RP11-758M4.4	3.408	-3.229	18.126	3.49e-66	1.13e-65	139.64
FAM131C	3.402	-1.868	27.138	6.89e-131	5.71e-130	288.172
CST4	3.399	-3.789	26.054	1.55e-122	1.13e-121	269.024
FAM155B	3.398	-0.122	29.383	1.65e-148	1.81e-147	328.625
KIF11	3.393	3.85	52.742	0	0	760.279
PLAC1	3.388	-2.192	26.086	8.84e-123	6.5e-122	269.55
SLC9A2	3.388	-0.488	22.128	2.11e-93	1.01e-92	201.987
MMP3	3.384	-0.525	21.307	1.41e-87	6.23e-87	188.61
WDR72	3.384	2.181	19.56	1.38e-75	5.15e-75	160.882
RDM1	3.381	-1.677	40.678	3.88e-240	1.71e-238	539.262
GJB4	3.376	-1.3	19.647	3.56e-76	1.34e-75	162.463
RP11-357H14.17	3.371	-2.874	22.121	2.4e-93	1.15e-92	201.968
GTSE1	3.37	2.553	45.785	1.98e-281	1.77e-279	634.277
CP	3.366	5.838	24.334	1.58e-109	9.59e-109	238.535
UGT1A1	3.365	-1.997	16.482	5.85e-56	1.62e-55	116.117
MAGEA11	3.361	-3.573	15.631	6.4e-51	1.65e-50	104.661
HMGB3	3.355	6.109	46.489	4.64e-287	4.6e-285	647.094
CSAG1	3.352	-3.53	17.484	4.05e-62	1.23e-61	130.331
NDC80	3.349	2.577	45.903	2.25e-282	2.04e-280	636.453
ETV4	3.344	3.797	41.734	9.95e-249	5.04e-247	558.966
PVRL1	3.339	5.901	31.461	4.05e-165	5.74e-164	366.423
RP11-89K21.1	3.334	-3.537	21.823	3.19e-91	1.49e-90	197.116
RMI2	3.333	3.057	54.509	0	0	791.51
ZWINT	3.328	4.034	52.05	0	0	747.958
MCIDAS	3.326	-1.365	30.463	4.09e-157	5.1e-156	348.433
SPRR1A	3.322	-2.74	15.154	3.53e-48	8.74e-48	98.327
MAD2L1	3.315	3.502	48.486	6.28e-303	8.5e-301	683.72
RAD54L	3.308	2.131	40.898	6.3e-242	2.88e-240	543.408
CHRNA5	3.299	0.901	39.507	1.35e-230	5.05e-229	517.36
RP11-624L4.1	3.298	-1.803	27.615	1.33e-134	1.17e-133	296.705
SLC25A5P5	3.298	-3.658	27.726	1.81e-135	1.61e-134	298.72
AOC1	3.295	0.81	21.678	3.38e-90	1.56e-89	194.558
MKI67	3.294	5.278	43.48	7.01e-263	4.47e-261	591.447
PSAT1	3.293	4.092	34.123	1.17e-186	2.29e-185	416.094
HRASLS	3.292	-0.801	27.661	5.83e-135	5.16e-134	297.499
CEACAM5	3.292	4.877	17.262	9.77e-61	2.9e-60	126.445
RP11-742B18.1	3.29	-3.066	28.603	2.39e-142	2.38e-141	314.52
RP11-204C16.4	3.29	-0.451	42.823	1.46e-257	8.7e-256	579.357
NCAPG	3.284	3.159	47.049	1.6e-291	1.71e-289	657.484
UBD	3.283	4.079	27.682	3.99e-135	3.54e-134	297.53
AGMAT	3.28	0.059	46.151	2.35e-284	2.18e-282	640.974
GALNT14	3.275	2.718	31.166	9.61e-163	1.3e-161	361.212
GAL	3.274	-1.313	21.887	1.11e-91	5.24e-91	198.072
APELA	3.26	-2.731	26.368	6.08e-125	4.62e-124	274.531
RP11-58O9.2	3.259	-1.419	22.527	2.87e-96	1.44e-95	208.614
RP11-442H21.2	3.258	-3.017	16.988	4.84e-59	1.4e-58	123.246
A2ML1	3.256	-0.471	13.873	4.02e-41	9.02e-41	82.01
BUB1	3.254	3.63	46.845	6.73e-290	7.02e-288	653.727
LINC01206	3.253	-3.224	16.368	2.83e-55	7.78e-55	114.621
DSG2	3.25	6.748	44.622	4.32e-272	3.29e-270	612.638
CDC25A	3.246	1.721	44.408	2.3e-270	1.68e-268	608.829
FGF11	3.245	2.667	35.876	6.09e-201	1.44e-199	449.091
ASF1B	3.243	3.473	47.807	1.48e-297	1.82e-295	671.356
CDK1	3.242	4.25	45.704	8.85e-281	7.75e-279	632.7
FAM83C	3.242	-2.831	14.08	3.13e-42	7.14e-42	84.709
UGT1A8	3.238	-3.677	17.077	1.36e-59	3.99e-59	124.544
TROAP	3.228	2.955	37.56	1.08e-214	3.13e-213	480.712
FGF19	3.222	-3.881	19.071	2.47e-72	8.77e-72	153.78
CXCL14	3.221	4.297	22.283	1.65e-94	8.1e-94	204.097
RP11-161I6.2	3.219	-3.657	27.801	4.72e-136	4.23e-135	300.063
DTL	3.217	3.236	44.381	3.76e-270	2.73e-268	608.302
SPRR2A	3.211	-0.801	11.63	6.35e-30	1.21e-29	56.405
CDT1	3.209	3.167	44.663	2.04e-272	1.56e-270	613.521
SPC25	3.208	1.455	41.967	1.27e-250	6.68e-249	563.417
RP11-93K22.13	3.202	-2.742	35.346	1.27e-196	2.84e-195	439.224
YWHAZP4	3.2	-0.466	45.056	1.39e-275	1.12e-273	620.785
AC006262.5	3.198	-3.566	19.406	1.48e-74	5.41e-74	158.867
CT83	3.194	-3.422	15.918	1.34e-52	3.55e-52	108.499
KIFC1	3.193	3.725	46.364	4.68e-286	4.49e-284	644.88
DGCR5	3.192	0.564	32.459	3.63e-173	5.76e-172	385.298
OGDHL	3.191	-0.506	23.284	9.13e-102	4.96e-101	221.202
XRCC2	3.19	1.777	45.81	1.25e-281	1.13e-279	634.741
PKMYT1	3.189	3.05	43.341	9.47e-262	5.91e-260	588.981
CSAG3	3.185	-2.977	16.33	4.78e-55	1.31e-54	114.085
ADAMTS20	3.184	-3.417	20.097	3.26e-79	1.28e-78	169.545
GABRR1	3.183	-3.007	19.185	4.32e-73	1.55e-72	155.476
RP11-776H12.1	3.181	-2.627	20.265	2.32e-80	9.27e-80	172.143
RP11-191L9.4	3.179	-3.996	23.138	1.06e-100	5.66e-100	218.891
GLYATL2	3.178	-2.629	18.262	4.62e-67	1.51e-66	141.621
RHBG	3.167	-2.825	29.509	1.65e-149	1.84e-148	330.973
RGS20	3.165	-0.904	26.766	5.23e-128	4.15e-127	281.521
ST8SIA2	3.164	-2.738	23.644	2.05e-104	1.15e-103	227.382
CABYR	3.162	1.739	28.365	1.79e-140	1.71e-139	310.068
NGEF	3.161	1.42	31.287	1.02e-163	1.41e-162	363.542
POLQ	3.157	2.019	37.028	2.4e-210	6.55e-209	470.761
PRR11	3.152	2.815	45.066	1.17e-275	9.48e-274	620.99
ADAMDEC1	3.149	1.696	26.459	1.22e-125	9.37e-125	275.962
CLDN1	3.144	6.048	25.468	4.6e-118	3.16e-117	258.165
CILP2	3.143	1.665	32.298	7.27e-172	1.13e-170	382.263
RP4-594A5.1	3.141	-4.028	31.021	1.4e-161	1.87e-160	358.69
C6orf15	3.14	-3.839	17.969	3.52e-65	1.12e-64	137.368
RAD51	3.138	2.169	43.881	4.05e-266	2.72e-264	599.06
GJA3	3.138	-1.84	21.484	7.88e-89	3.56e-88	191.55
RP6-65G23.3	3.135	-0.735	42.905	3.15e-258	1.89e-256	580.879
ANKRD22	3.135	2.432	35.785	3.35e-200	7.84e-199	447.402
ARL14	3.135	-2.785	21.116	3.01e-86	1.31e-85	185.664
RP11-27G14.4	3.134	-1.145	40.641	7.67e-240	3.37e-238	538.6
LGALS7	3.133	-2.082	16.42	1.38e-55	3.82e-55	115.267
AL158801.1	3.133	-0.476	39.95	3.33e-234	1.33e-232	525.654
TFF1	3.126	-2.574	16.008	3.95e-53	1.05e-52	109.664
PPAP2C	3.125	5.073	46.2	9.45e-285	8.8e-283	641.798
S100A7A	3.125	-3.825	15.8	6.59e-52	1.73e-51	106.938
EN2	3.124	-2.611	20.79	5.62e-84	2.36e-83	180.443
LGALS7B	3.123	0.344	15.332	3.37e-49	8.48e-49	100.469
MTND4P12	3.122	1.31	15.882	2.18e-52	5.76e-52	107.711
MCM2	3.117	5.285	44.528	2.5e-271	1.86e-269	610.891
TK1	3.113	5.087	44.297	1.79e-269	1.28e-267	606.631
RCOR2	3.111	0.924	31.615	2.36e-166	3.4e-165	369.619
LY6K	3.109	1.799	20.584	1.5e-82	6.16e-82	176.919
HOXC9	3.109	-1.369	22.857	1.18e-98	6.11e-98	214.096
CCDC185	3.105	-3.73	31.569	5.55e-166	7.95e-165	368.808
CASC8	3.105	-2.967	26.324	1.32e-124	9.98e-124	273.76
RP11-964E11.2	3.102	-2.263	27.458	2.24e-133	1.93e-132	293.899
LL22NC03-N64E9.1	3.1	-2.832	22.566	1.52e-96	7.63e-96	209.311
PLK1	3.099	3.905	44.857	5.58e-274	4.37e-272	617.074
SPTBN2	3.097	4.635	51.554	0	0	739.055
AUNIP	3.096	0.745	42.183	2.28e-252	1.23e-250	567.436
FAM72C	3.095	0.415	29.112	2.32e-146	2.45e-145	323.668
SALL4	3.095	0.621	36.278	3.16e-204	7.97e-203	456.721
HTR2C	3.094	-3.309	17.703	1.69e-63	5.21e-63	133.484
C3orf67	3.093	0.891	36.086	1.18e-202	2.88e-201	453.105
PODXL2	3.091	3.804	33.499	1.38e-181	2.5e-180	404.456
MMP7	3.088	4.119	24.108	7.61e-108	4.52e-107	234.783
RP11-554I8.2	3.087	-2.972	20.595	1.26e-82	5.2e-82	177.358
RP11-734K21.5	3.084	-2.628	25.462	5.1e-118	3.49e-117	258.623
PVRL4	3.077	5.009	41.058	3.15e-243	1.46e-241	546.222
C10orf99	3.077	-3.188	14.243	4.1e-43	9.47e-43	86.753
SLC5A12	3.077	-1.719	20.999	2e-85	8.58e-85	183.728
ESPN	3.072	2.399	29.33	4.34e-148	4.74e-147	327.53
HAGLROS	3.07	-1.564	24.54	4.56e-111	2.82e-110	242.619
IL31RA	3.07	-1.227	24.288	3.46e-109	2.09e-108	238.285
UPK1B	3.068	-0.659	11.746	1.84e-30	3.54e-30	57.624
IGHV1-69	3.068	0.682	17.074	1.42e-59	4.16e-59	124.244
PYCR1	3.066	5.618	45.72	6.56e-281	5.79e-279	632.94
CKS1BP3	3.065	-2.632	30.79	1e-159	1.31e-158	354.445
POU4F1	3.063	-2.764	20.851	2.13e-84	9.01e-84	181.418
HOXA11	3.06	-2.989	19.606	6.76e-76	2.53e-75	161.913
MAGEA2B	3.055	-3.976	14.463	2.56e-44	5.99e-44	89.561
MAGEA12	3.055	-3.675	14.39	6.42e-44	1.5e-43	88.627
KISS1R	3.054	-2.422	26.607	8.78e-127	6.87e-126	278.753
RP11-294C11.2	3.048	-3.144	24.343	1.36e-109	8.25e-109	239.286
SPINK1	3.047	0.772	14.956	4.61e-47	1.12e-46	95.542
HMGN1P36	3.042	-2.807	43.379	4.65e-262	2.93e-260	589.562
RP11-59D5__B.2	3.042	-1.185	24.04	2.41e-107	1.42e-106	234.048
MDK	3.041	6.644	41.758	6.33e-249	3.22e-247	559.311
CTD-2147F2.1	3.034	-3.8	19.094	1.73e-72	6.16e-72	154.131
GUCA1A	3.031	-3.34	27.222	1.54e-131	1.3e-130	289.692
RP11-229P13.23	3.027	-3.124	21.714	1.87e-90	8.67e-90	195.335
DUXAP9	3.027	0.814	26.976	1.24e-129	1.01e-128	285.193
SERPINB7	3.023	-1.449	16.017	3.45e-53	9.21e-53	109.727
E2F7	3.02	1.659	30.984	2.76e-161	3.68e-160	357.931
KRT14	3.014	1.699	10.756	5.46e-26	9.79e-26	47.226
AC055736.3	3.014	-3.876	18.202	1.13e-66	3.67e-66	140.797
FAT2	3.014	2.255	14.927	6.72e-47	1.63e-46	95.031
RPL12P38	3.013	-2.352	40.499	1.12e-238	4.79e-237	535.878
HNRNPA1P4	3.012	-2.219	38.823	5.19e-225	1.78e-223	504.477
XAGE1B	3.01	0.046	12.182	1.55e-32	3.06e-32	62.324
RP11-57A19.2	3.007	-2.414	29.094	3.2e-146	3.38e-145	323.414
BRIP1	3.007	2.14	44.729	5.96e-273	4.6e-271	614.779
SLC35F3	3.006	-0.304	24.104	8.18e-108	4.85e-107	235.089
LINC00626	3.005	-4.01	21.857	1.82e-91	8.55e-91	197.693
IGKV3OR2-268	3.004	-2.176	23.646	1.99e-104	1.12e-103	227.391
RP11-132A1.4	3.001	-1.044	28.042	6.14e-138	5.69e-137	304.35
FCRL4	3	-3.333	27.517	7.8e-134	6.77e-133	294.967
PRDM13	2.998	-4.044	21.068	6.55e-86	2.84e-85	184.939
IGHV1-69-2	2.994	3.02	20.094	3.38e-79	1.33e-78	169.082
FAM172BP	2.993	-3.477	28.942	5.09e-145	5.28e-144	320.659
RHBDL2	2.992	1.751	40.273	7.72e-237	3.22e-235	531.711
CDSN	2.991	-3.022	16.111	9.66e-54	2.6e-53	111.095
IGKV3-7	2.991	-3.182	25.065	5.15e-115	3.37e-114	251.736
RP11-657O9.1	2.987	-3.703	23.249	1.64e-101	8.92e-101	220.739
HOTAIR	2.985	-3.677	19.829	2.13e-77	8.16e-77	165.39
AC005336.4	2.984	-2.256	15.49	4.17e-50	1.06e-49	102.715
CYP4F11	2.981	1.299	14.037	5.33e-42	1.21e-41	83.897
RP11-416I2.1	2.981	-2.695	23.913	2.12e-106	1.23e-105	231.938
IRX4	2.975	-3.403	14.904	9.13e-47	2.21e-46	95.133
MYO3B	2.974	-0.876	23.549	1.02e-103	5.73e-103	225.698
C15orf48	2.973	3.496	28.895	1.2e-144	1.24e-143	319.505
PSMD10P2	2.973	-3.931	29.345	3.3e-148	3.61e-147	327.98
FETUB	2.971	-3.692	16.326	5.04e-55	1.38e-54	114.072
MESP2	2.965	-1.959	27.347	1.63e-132	1.38e-131	291.912
BIK	2.962	1.779	38.271	1.68e-220	5.36e-219	494.13
EDARADD	2.96	1.487	26.516	4.39e-126	3.4e-125	276.995
INA	2.957	-1.538	18.624	2.09e-69	7.12e-69	146.938
CAPNS2	2.957	-1.274	14.807	3.18e-46	7.64e-46	93.752
SIX4	2.956	3.063	44.075	1.11e-267	7.74e-266	602.63
VPREB3	2.955	-0.948	29.508	1.68e-149	1.87e-148	330.925
CENPM	2.954	2.383	40.919	4.24e-242	1.95e-240	543.794
HOXC8	2.946	-1.46	20.336	7.56e-81	3.04e-80	173.201
IGHV1-24	2.945	1.66	19.464	6.06e-75	2.24e-74	159.456
MIXL1	2.943	-1.378	29.849	3.24e-152	3.73e-151	337.174
HOXD10	2.941	-1.367	17.455	6.15e-62	1.86e-61	129.791
OLA1P1	2.941	-0.738	48.142	3.27e-300	4.14e-298	677.39
C6orf222	2.939	-2.713	22.573	1.35e-96	6.79e-96	209.423
MNX1	2.937	-1.808	22.691	1.9e-97	9.7e-97	211.34
KIF15	2.935	2.135	43.955	1.02e-266	6.96e-265	600.436
YWHAZP2	2.933	-2.393	38.928	7.23e-226	2.52e-224	506.437
CTC-548K16.1	2.933	-3.56	25.775	2.13e-120	1.51e-119	264.109
IGHV3-43	2.931	0.442	19.565	1.28e-75	4.76e-75	161.097
RP11-138J23.1	2.929	-4.208	25.851	5.53e-121	3.96e-120	265.461
CTD-2510F5.4	2.922	-2.806	36.276	3.32e-204	8.36e-203	456.645
FOXL2	2.919	-3.536	16.96	7.23e-59	2.09e-58	122.876
LINC00858	2.919	-3.401	20.895	1.05e-84	4.44e-84	182.154
PLEKHG6	2.918	2.908	37.951	6.91e-218	2.1e-216	488.062
RP11-30P6.6	2.915	-3.521	27.358	1.34e-132	1.15e-131	292.128
IGHG1	2.912	11.054	21.454	1.29e-88	5.8e-88	190.57
IL1RAPL2	2.91	-3.83	24.576	2.45e-111	1.52e-110	243.308
APOBEC3B	2.908	2.712	30.367	2.41e-156	2.96e-155	346.492
RUNDC3A-AS1	2.908	-1.307	32.417	7.99e-173	1.26e-171	384.542
SLC6A10P	2.907	-3.592	16.935	1.03e-58	2.98e-58	122.523
RP11-713C5.1	2.905	-3.141	25.111	2.29e-115	1.51e-114	252.543
GYLTL1B	2.902	4.075	37.401	2.13e-213	6.05e-212	477.632
UGT8	2.901	2.151	24.762	9.87e-113	6.25e-112	246.25
RP11-10G12.1	2.9	-2.863	33.946	3.19e-185	6.13e-184	413.028
IGKV3D-11	2.899	-0.747	21.202	7.54e-87	3.31e-86	186.945
RP11-564D11.3	2.899	-2.688	34.245	1.18e-187	2.35e-186	418.621
CACNA1B	2.898	-1.362	15.147	3.86e-48	9.56e-48	98.147
TGIF2-C20orf24	2.897	-1.029	19.371	2.52e-74	9.22e-74	158.2
SOHLH2	2.895	-2.343	21.065	6.89e-86	2.98e-85	184.82
AC011294.3	2.894	-3.071	21.822	3.25e-91	1.52e-90	197.081
IGHV4-31	2.894	0.855	18.434	3.58e-68	1.19e-67	143.97
LRRC15	2.893	2.846	23.415	1e-102	5.54e-102	223.173
NUSAP1	2.893	4.254	43.606	6.84e-264	4.42e-262	593.83
EPYC	2.892	-3.123	21.455	1.28e-88	5.75e-88	191.125
PTTG1	2.891	3.831	45.189	1.21e-276	9.93e-275	623.212
DMRT3	2.89	-2.456	17.88	1.29e-64	4.07e-64	135.998
NR0B1	2.889	-3.537	13.51	3.32e-39	7.28e-39	77.827
TRIM29	2.889	4.623	14.77	5.12e-46	1.23e-45	92.691
LEMD1	2.889	-0.612	23.163	6.95e-101	3.73e-100	219.181
CR2	2.888	0.533	20.171	1.02e-79	4.04e-79	170.503
SPC24	2.887	2.154	40.843	1.75e-241	7.93e-240	542.385
ORC6	2.887	2.29	42.052	2.62e-251	1.38e-249	564.986
RP11-390F4.3	2.886	-1.174	28.39	1.14e-140	1.1e-139	310.634
ECE2	2.884	3.314	40.242	1.37e-236	5.71e-235	531.066
DHFRP1	2.883	0.168	32.395	1.2e-172	1.88e-171	384.116
RTBDN	2.882	-3.601	23.444	6.06e-103	3.35e-102	224.028
ONECUT1	2.881	-3.765	24.551	3.76e-111	2.33e-110	242.879
RHCG	2.876	-0.124	12.639	9.1e-35	1.86e-34	67.439
ZP3	2.876	2.111	38.547	9.39e-223	3.1e-221	499.3
DNAJC22	2.876	0.618	28.174	5.63e-139	5.29e-138	306.68
TYMSOS	2.875	-1.42	36.224	8.75e-204	2.19e-202	455.709
COL22A1	2.875	0.484	24.525	5.88e-111	3.63e-110	242.28
RAD51AP1	2.871	2.658	40.946	2.53e-242	1.17e-240	544.299
ITIH6	2.87	-3.553	25.402	1.45e-117	9.9e-117	257.599
CASC5	2.869	2.659	42.035	3.57e-251	1.88e-249	564.663
SFN	2.868	7.176	28.158	7.53e-139	7.06e-138	305.989
IQGAP3	2.866	3.833	40.085	2.63e-235	1.07e-233	528.072
CDKN2A	2.864	2.263	19.905	6.47e-78	2.49e-77	166.224
NPPC	2.86	-3.098	18.673	1e-69	3.42e-69	147.759
CHODL	2.858	-0.116	22.932	3.39e-99	1.78e-98	215.28
LINC01564	2.856	-2.668	22.45	1.03e-95	5.16e-95	207.39
RP11-492E3.2	2.855	-2.29	23.511	1.98e-103	1.1e-102	225.103
GDA	2.851	-0.552	15.378	1.84e-49	4.64e-49	101.126
RP11-524H19.2	2.848	-4.102	20.134	1.82e-79	7.19e-79	170.153
PERP	2.848	8.063	34.284	5.69e-188	1.14e-186	419.037
UBE2SP1	2.846	-0.494	30.559	7.03e-158	8.89e-157	350.173
WNT7B	2.846	4.402	27.632	9.85e-135	8.7e-134	296.591
ORC1	2.845	2.128	41.364	1.01e-245	4.9e-244	552.134
SORD2P	2.844	2.574	41.427	3.1e-246	1.51e-244	553.304
CCNE1	2.842	2.156	38.996	2e-226	7.05e-225	507.745
LDHAP3	2.842	-2.82	26.045	1.83e-122	1.34e-121	268.841
HNRNPA1P21	2.836	-1.589	33.309	4.81e-180	8.52e-179	401.14
LINC00634	2.834	-3.449	30.582	4.59e-158	5.82e-157	350.625
ZPLD1	2.832	-3.316	25.196	5.26e-116	3.49e-115	254.016
CENPU	2.831	3.197	44.619	4.61e-272	3.5e-270	612.704
CENPE	2.829	2.8	42.682	2.02e-256	1.18e-254	576.732
HNRNPCP2	2.828	2.41	53.02	0	0	765.227
CNGB3	2.828	-3.316	21.085	5.04e-86	2.18e-85	185.174
KRT81	2.824	-0.847	21.467	1.05e-88	4.74e-88	191.213
C5orf46	2.823	-2.072	25.302	8.24e-117	5.53e-116	255.832
CCNA2	2.823	3.691	39.838	2.73e-233	1.07e-231	523.444
MAP7D2	2.822	1.071	23.84	7.37e-106	4.26e-105	230.53
GPT2	2.821	4.499	43.463	9.75e-263	6.2e-261	591.156
RP11-400N13.3	2.814	-3.882	28.458	3.35e-141	3.26e-140	311.889
SLC25A48	2.814	-3.559	23.318	5.14e-102	2.81e-101	221.894
ADM2	2.806	2.56	36.862	5.4e-209	1.44e-207	467.623
LINC00337	2.801	-2.868	30.754	1.93e-159	2.51e-158	353.789
SMC1B	2.801	-2.007	21.754	9.71e-91	4.51e-90	195.943
SCG5	2.8	1.114	29.038	8.85e-146	9.29e-145	322.302
TMPRSS11F	2.799	-4.07	16.899	1.7e-58	4.88e-58	122.055
TFAP2C	2.799	3.558	37.877	2.75e-217	8.28e-216	486.631
RP1-241P17.4	2.797	0.092	31.172	8.52e-163	1.16e-161	361.464
RPSAP52	2.796	-3.445	23.743	3.82e-105	2.18e-104	229.077
SLC9A4	2.795	-3.328	18.009	1.95e-65	6.22e-65	137.932
WTAPP1	2.793	-3.238	25.971	6.72e-122	4.88e-121	267.551
CEACAM7	2.792	-1.575	18.435	3.56e-68	1.19e-67	144.116
FAM83H-AS1	2.791	4.34	41.386	6.7e-246	3.25e-244	552.413
LDHAP7	2.785	-2.74	24.916	6.79e-114	4.37e-113	249.153
SMKR1	2.783	-0.322	26.601	9.8e-127	7.66e-126	278.576
RP11-429J17.7	2.782	-1.788	35.433	2.48e-197	5.59e-196	440.874
RPL39L	2.782	3.086	34.127	1.09e-186	2.14e-185	416.265
DIO2	2.782	2.466	26.87	8.25e-129	6.65e-128	283.188
DMRT1	2.78	-4.16	21.417	2.34e-88	1.05e-87	190.561
SLAMF9	2.78	-1.226	25.205	4.47e-116	2.98e-115	254.113
RP11-480I12.7	2.779	-2.598	28.305	5.34e-140	5.08e-139	309.12
COCH	2.777	1.855	23.04	5.49e-100	2.9e-99	216.978
CTD-2021H9.3	2.773	-3.751	19.521	2.49e-75	9.26e-75	160.648
ISM2	2.765	-3.066	19.793	3.72e-77	1.42e-76	164.808
IGHG2	2.765	8.299	20.957	3.89e-85	1.67e-84	182.491
RIMS2	2.763	-0.951	17.198	2.44e-60	7.23e-60	126.095
COL6A4P1	2.762	-3.474	28.475	2.43e-141	2.37e-140	312.211
GPRIN1	2.758	2.276	43.979	6.58e-267	4.51e-265	600.874
CH17-212P11.4	2.758	-3.11	23.073	3.14e-100	1.67e-99	217.78
TRPM2-AS	2.757	-2.344	17.598	7.78e-63	2.38e-62	131.909
IGKV3-15	2.757	4.795	20.093	3.45e-79	1.35e-78	168.838
AK4P1	2.757	-0.806	29.913	1e-152	1.16e-151	338.331
CYP26A1	2.755	-1.855	16.252	1.39e-54	3.79e-54	112.953
CLSPN	2.749	1.849	38.066	7.94e-219	2.46e-217	490.274
ARNTL2	2.746	4.295	30.902	1.27e-160	1.67e-159	356.167
TWIST1	2.739	0.255	22.698	1.67e-97	8.53e-97	211.374
ESPL1	2.734	3.097	36.045	2.56e-202	6.2e-201	452.226
CREG2	2.733	-1.454	21.752	1e-90	4.67e-90	195.883
SOX2-OT	2.731	-0.384	18.627	2.01e-69	6.85e-69	146.911
CRABP1	2.724	-1.937	16.936	1e-58	2.9e-58	122.455
CDIPT-AS1	2.723	-2.722	24.462	1.75e-110	1.07e-109	241.32
RP11-624G17.3	2.722	-1.438	21.2	7.81e-87	3.43e-86	186.945
CD24	2.718	7.358	30.807	7.31e-160	9.55e-159	354.34
IGKV1D-8	2.716	-2.027	20.416	2.14e-81	8.67e-81	174.491
DNAJC19P9	2.712	-2.111	27.191	2.64e-131	2.21e-130	289.133
CERS3	2.711	-1.487	11.462	3.81e-29	7.19e-29	54.677
HIST1H3G	2.703	-2.348	22.193	7.32e-94	3.55e-93	203.129
GHET1	2.703	-1.645	41.877	6.81e-250	3.54e-248	561.684
C1orf106	2.702	5.172	41.401	5.03e-246	2.44e-244	552.652
SNRPEP2	2.7	-0.774	45.731	5.37e-281	4.76e-279	633.219
IGHV1-18	2.7	3.014	19.291	8.56e-74	3.11e-73	156.668
RP3-323A16.1	2.7	-1.173	21.145	1.91e-86	8.33e-86	186.041
ITPKA	2.693	0.621	24.187	1.95e-108	1.16e-107	236.48
SNRPGP2	2.692	-0.699	40.507	9.6e-239	4.14e-237	536.088
C17orf53	2.691	1.923	41.058	3.11e-243	1.45e-241	546.418
RP11-316M1.12	2.686	-0.473	15.648	5.05e-51	1.31e-50	104.7
CENPI	2.686	1.532	39.86	1.79e-233	7.02e-232	523.974
GFRA3	2.684	0.529	18.131	3.22e-66	1.04e-65	139.505
CYP27C1	2.683	-0.557	22.445	1.13e-95	5.62e-95	207.207
ACY3	2.679	-0.687	26.95	1.99e-129	1.61e-128	284.779
LINC00355	2.67	-4.228	18.35	1.25e-67	4.13e-67	143.005
ADAMTS16	2.67	0.411	20.619	8.55e-83	3.53e-82	177.574
CTD-2555C10.3	2.668	-2.769	26.645	4.44e-127	3.49e-126	279.44
RP11-360L9.7	2.667	-0.968	29.898	1.32e-152	1.53e-151	338.058
FMO9P	2.664	-4.233	19.529	2.2e-75	8.19e-75	160.791
MINOS1-NBL1	2.664	1.052	31.467	3.62e-165	5.13e-164	366.887
IGFL4	2.663	-3.387	19.805	3.09e-77	1.18e-76	165.007
ENTPD8	2.662	-1.297	19.561	1.34e-75	5.01e-75	161.139
STIL	2.662	2.925	49.383	5.22641068128105e-310	8.19e-308	700.027
STYK1	2.658	2.023	38.76	1.7e-224	5.79e-223	503.308
NKAIN2	2.657	-1.503	15.154	3.5e-48	8.68e-48	98.253
IGHV3-21	2.657	3.434	18.842	7.92e-71	2.75e-70	149.797
TICRR	2.654	2.149	30.679	7.72e-159	9.9e-158	352.274
PDX1	2.652	-4.332	17.802	4.02e-64	1.26e-63	134.965
CNGB1	2.651	-1.339	21.476	8.96e-89	4.05e-88	191.396
AC015849.16	2.648	-2.801	27.324	2.46e-132	2.09e-131	291.519
EEF1A2	2.646	1.662	15.814	5.41e-52	1.42e-51	106.775
ANXA10	2.641	-2.99	15.438	8.33e-50	2.11e-49	102.072
FNDC1	2.641	3.444	25.3	8.67e-117	5.81e-116	255.435
NKX3-2	2.64	-2.731	22.514	3.58e-96	1.79e-95	208.45
SOX11	2.64	-1.929	17.248	1.2e-60	3.55e-60	126.868
RPS2P55	2.638	0.838	42.067	1.99e-251	1.06e-249	565.273
AC009264.1	2.633	-3.49	15.962	7.39e-53	1.96e-52	109.097
TM4SF1-AS1	2.633	-2.091	24.522	6.17e-111	3.81e-110	242.336
RP11-445O3.3	2.632	-4.222	19.054	3.2e-72	1.14e-71	153.535
DQX1	2.63	-0.438	18.57	4.69e-69	1.59e-68	146.07
SLC29A4	2.626	2.715	29.552	7.5e-150	8.39e-149	331.557
LINC01426	2.625	0.342	27.208	1.95e-131	1.63e-130	289.358
ZNF280A	2.624	-4.157	18.905	3.06e-71	1.07e-70	151.284
RP11-81M19.3	2.623	-4.01	19.922	5e-78	1.93e-77	166.848
SP9	2.622	-4.222	18.755	2.92e-70	1e-69	149.041
SPRR3	2.622	-0.568	9.487	9.69e-21	1.6e-20	35.431
RP3-512B11.3	2.622	-0.484	31.059	6.91e-162	9.25e-161	359.387
KIF23	2.62	3.656	37.266	2.69e-212	7.53e-211	475.137
LINC01460	2.62	-2.158	22.949	2.52e-99	1.33e-98	215.667
LINC00460	2.619	-2.792	18.849	7.07e-71	2.46e-70	150.384
ALOX12B	2.617	-2.243	20.735	1.36e-83	5.69e-83	179.544
SLC7A5	2.616	6.357	30.75	2.06e-159	2.67e-158	353.29
HPDL	2.615	-0.36	25.181	6.85e-116	4.54e-115	253.654
IGKV1-33	2.605	4.274	18.493	1.49e-68	5.01e-68	144.455
IGHV5-51	2.604	3.254	18.606	2.77e-69	9.39e-69	146.277
CHEK1	2.604	3.333	46.505	3.43e-287	3.42e-285	647.51
CCNO	2.602	1.221	23.88	3.7e-106	2.15e-105	231.208
CCDC169	2.602	-0.988	26.841	1.38e-128	1.11e-127	282.854
PCAT6	2.6	0.767	40.977	1.43e-242	6.62e-241	544.902
TMEM171	2.599	-0.531	23.948	1.16e-106	6.78e-106	232.45
ADAM12	2.597	3.648	27.478	1.56e-133	1.35e-132	293.918
GINS4	2.597	2.321	38.351	3.72e-221	1.2e-219	495.616
MIR31HG	2.597	-3.811	19.586	9.25e-76	3.45e-75	161.639
MEGF10	2.594	-1.265	19.771	5.2e-77	1.98e-76	164.38
IGKV4-1	2.592	5.125	19.295	8.09e-74	2.94e-73	156.474
RP11-567I13.1	2.589	-3.096	24.096	9.34e-108	5.53e-107	235.065
RP11-434I12.3	2.588	-3.755	18.759	2.75e-70	9.47e-70	149.079
HOXA11-AS	2.587	-3.536	19.304	7e-74	2.54e-73	157.315
C10orf91	2.586	-1.838	26.532	3.33e-126	2.58e-125	277.407
NIPAL1	2.586	1.62	33.969	2.07e-185	4e-184	413.418
IRF6	2.586	6.133	32.882	1.38e-176	2.31e-175	392.81
NELL1	2.584	-1.565	12.837	9.27e-36	1.93e-35	69.806
RP5-907D15.4	2.582	-3.604	28.831	3.81e-144	3.9e-143	318.651
MT-TA	2.582	-2.566	25.237	2.59e-116	1.73e-115	254.703
UGT1A4	2.581	-3.553	16.121	8.43e-54	2.27e-53	111.261
TENM4	2.581	3.324	30.931	7.32e-161	9.68e-160	356.823
SHOX2	2.581	0.03	20.617	8.85e-83	3.66e-82	177.56
HOXA10-AS	2.581	-4.011	18.003	2.12e-65	6.75e-65	137.882
RP11-215A21.2	2.58	-1.188	35.964	1.15e-201	2.75e-200	450.84
KIRREL2	2.579	-2.671	19.815	2.65e-77	1.01e-76	165.129
CTD-2523D13.2	2.577	-3.595	24.901	8.81e-114	5.66e-113	248.913
ECT2	2.576	5.164	40.922	4.02e-242	1.85e-240	543.669
TEX11	2.574	-3.468	27.956	2.91e-137	2.66e-136	302.843
RP3-340N1.2	2.573	-1.707	14.66	2.1e-45	4.98e-45	91.903
LYPD1	2.573	1.667	25.266	1.56e-116	1.04e-115	255.028
CBX2	2.57	3.249	29.223	3.06e-147	3.29e-146	325.497
DLX2	2.569	-3.921	19.085	1.98e-72	7.05e-72	154.002
SPRR2F	2.569	-3.154	13.763	1.55e-40	3.46e-40	80.849
MIOX	2.568	-3.084	21.842	2.34e-91	1.1e-90	197.41
CGREF1	2.568	1.284	23.163	7.02e-101	3.77e-100	219.074
SLC25A10	2.567	4.384	47.513	3.21e-295	3.62e-293	665.93
KHDC1L	2.565	-3.451	17.963	3.82e-65	1.21e-64	137.267
DDIAS	2.564	2.312	31.853	2.86e-168	4.22e-167	373.955
DSG1-AS1	2.563	-4.385	18.699	6.82e-70	2.34e-69	148.202
RP6-191P20.5	2.563	-3.797	24.191	1.83e-108	1.09e-107	236.71
CCR8	2.561	-2.028	28.19	4.25e-139	4e-138	307.04
RP5-1056H1.2	2.559	-1.578	26.694	1.86e-127	1.47e-126	280.278
CTC-518P12.6	2.558	-2.554	22.783	4.06e-98	2.09e-97	212.911
RP11-379B8.1	2.558	-1.421	23.965	8.69e-107	5.08e-106	232.779
IGKV3D-20	2.553	0.43	17.882	1.25e-64	3.92e-64	135.867
F12	2.553	1.473	32.194	5e-171	7.67e-170	380.346
ALOXE3	2.552	-1.806	22.141	1.71e-93	8.25e-93	202.258
PCAT7	2.551	-1.992	24.2	1.56e-108	9.34e-108	236.812
RP11-284F21.10	2.549	0.911	18.625	2.07e-69	7.05e-69	146.806
NUS1P2	2.549	-3.371	21.341	8.03e-88	3.57e-87	189.303
RP5-864K19.6	2.548	-1.698	21.893	1e-91	4.73e-91	198.193
ITGB4	2.548	7.096	28.302	5.56e-140	5.29e-139	308.592
HIST1H2AI	2.546	-2.475	23.242	1.85e-101	1e-100	220.585
FRMD5	2.546	0.373	23.904	2.46e-106	1.43e-105	231.663
TYMS	2.546	4.258	39.573	3.96e-231	1.48e-229	518.423
KRT83	2.545	-3.918	19.892	7.97e-78	3.07e-77	166.38
CTC-480C2.1	2.545	-4.457	22.847	1.39e-98	7.24e-98	214.035
RP11-463D19.2	2.545	-3.517	16.498	4.68e-56	1.3e-55	116.429
LINC00898	2.54	-4.43	19.485	4.35e-75	1.61e-74	160.121
YBX2	2.538	0.052	20.685	2.99e-83	1.24e-82	178.641
DLX3	2.536	-0.093	20.866	1.67e-84	7.1e-84	181.525
RP11-863P13.3	2.534	-2.441	24.531	5.35e-111	3.3e-110	242.492
FAM207BP	2.534	-2.097	39.269	1.2e-228	4.36e-227	512.838
TMEM63C	2.533	1.353	22.924	3.88e-99	2.03e-98	215.066
IGLV3-21	2.532	4.148	17.387	1.64e-61	4.91e-61	128.305
IGKV1-37	2.531	-3.429	18.877	4.66e-71	1.62e-70	150.832
CDK5R2	2.529	-3.058	19.601	7.24e-76	2.71e-75	161.848
TLL2	2.523	-1.118	27.87	1.37e-136	1.24e-135	301.251
IGHG3	2.523	8.354	19.302	7.26e-74	2.64e-73	156.593
IGKV3-11	2.522	7.398	19.879	9.81e-78	3.77e-77	165.46
IGKV3-20	2.519	5.95	19.025	4.93e-72	1.74e-71	152.346
TCF24	2.517	-3.006	21.101	3.86e-86	1.68e-85	185.426
NTS	2.516	0.547	9.755	8.4e-22	1.41e-21	37.776
IGHV6-1	2.514	0.263	16.397	1.89e-55	5.2e-55	114.812
PAPD7	2.512	-3.305	12.305	3.93e-33	7.85e-33	63.919
CYP2C18	2.512	0.277	16.88	2.24e-58	6.45e-58	121.521
PARPBP	2.509	2.196	38.508	1.94e-222	6.37e-221	498.571
CTC-512J14.5	2.509	-1.314	37.448	8.91e-214	2.55e-212	478.68
BCL11A	2.508	2.699	26.322	1.36e-124	1.03e-123	273.465
ARHGAP11A	2.506	3.648	39.709	3.03e-232	1.16e-230	521.043
TSACC	2.506	-2.245	31.872	1.99e-168	2.93e-167	374.443
EN1	2.506	-3.382	14.18	8.95e-43	2.06e-42	85.99
KIAA1524	2.504	2.722	36.472	8.27e-206	2.13e-204	460.284
PRC1	2.504	4.7	36.625	4.68e-207	1.23e-205	462.983
RECQL4	2.503	3.717	36.47	8.55e-206	2.2e-204	460.168
RP11-408B11.2	2.503	-4.363	19.28	1.02e-73	3.7e-73	156.974
EEF1A1P12	2.503	0.484	28.813	5.32e-144	5.44e-143	318.239
XKR9	2.501	0.111	22.863	1.08e-98	5.6e-98	214.117
IGKV1-5	2.499	5.063	18.408	5.31e-68	1.77e-67	143.115
BPIFA1	2.497	1.023	9.569	4.6e-21	7.64e-21	36.053
LINC01607	2.496	-2.492	29.354	2.79e-148	3.05e-147	328.149
PAPL	2.492	-2.32	13.851	5.27e-41	1.18e-40	81.868
SLC2A1-AS1	2.492	-0.992	30.517	1.53e-157	1.92e-156	349.411
FOXD3	2.491	-3.269	19.642	3.84e-76	1.44e-75	162.49
SEZ6L2	2.491	4.808	27.027	4.99e-130	4.09e-129	285.732
ALX3	2.49	-4.208	15.448	7.27e-50	1.85e-49	102.28
CDH17	2.489	-1.57	17.174	3.47e-60	1.02e-59	125.785
RP11-366F6.2	2.489	-4.522	15.281	6.64e-49	1.66e-48	100.097
FGFBP1	2.486	2.46	14.148	1.33e-42	3.06e-42	85.155
FAM86JP	2.486	1.41	40.908	5.2e-242	2.38e-240	543.612
RP11-367G18.1	2.485	-2.898	18.448	2.91e-68	9.73e-68	144.39
HABP2	2.484	0.278	13.684	4.02e-40	8.91e-40	79.673
RPL10P3	2.482	-3.009	28.067	3.91e-138	3.63e-137	304.84
KLC3	2.482	2.002	24.88	1.27e-113	8.13e-113	248.31
SDC1	2.481	8.594	36.679	1.68e-207	4.41e-206	463.998
CTD-3006G17.2	2.478	-4.496	20.49	6.61e-82	2.7e-81	175.767
PROC	2.477	-0.655	24.123	5.89e-108	3.5e-107	235.432
GPR19	2.476	-0.791	32.939	4.8e-177	8.05e-176	394.241
TPI1P2	2.475	-2.609	33.168	6.7e-179	1.16e-177	398.506
RAET1K	2.474	-2.444	26.734	9.21e-128	7.28e-127	281.002
RP11-397A16.1	2.474	-4.064	18.439	3.33e-68	1.11e-67	144.313
FUT6	2.473	-0.56	16.234	1.79e-54	4.87e-54	112.618
PLK4	2.473	2.427	42.339	1.23e-253	6.8e-252	570.336
OCIAD2	2.472	5.414	45.444	1.08e-278	9.11e-277	627.84
ADAMTS18	2.472	-1.973	20.964	3.46e-85	1.48e-84	183.193
IGFBP3	2.47	7.336	28.336	3.02e-140	2.88e-139	309.206
WNT10A	2.47	0.963	22.218	4.85e-94	2.36e-93	203.378
HEPHL1	2.469	-2.187	15.128	4.95e-48	1.22e-47	97.956
UNC93A	2.469	-4.188	18.895	3.53e-71	1.23e-70	151.143
CTD-2231H16.1	2.463	-1.833	19.496	3.7e-75	1.37e-74	160.159
FOXL2NB	2.463	-4.075	15.766	1.05e-51	2.73e-51	106.493
AC145343.2	2.463	-1.998	29.544	8.7e-150	9.73e-149	331.602
ERICH5	2.461	0.018	18.184	1.48e-66	4.79e-66	140.313
IGKV1D-39	2.461	5.247	18.079	6.95e-66	2.24e-65	138.242
AC010148.1	2.459	-3.188	25.551	1.08e-118	7.45e-118	260.189
RP11-10A14.4	2.458	-3.132	25.676	1.2e-119	8.39e-119	262.38
AC069277.2	2.456	-4.139	20.564	2.06e-82	8.49e-82	176.914
IGHV3-48	2.456	0.064	16.214	2.34e-54	6.37e-54	112.315
AK4	2.454	4.491	28.474	2.5e-141	2.44e-140	311.756
CDX2	2.452	-3.993	15.826	4.66e-52	1.22e-51	107.293
PNCK	2.451	0.344	14.736	7.93e-46	1.9e-45	92.74
HMGA1	2.45	7.338	40.006	1.15e-234	4.63e-233	526.496
RP3-325F22.5	2.45	-1.028	28.982	2.44e-145	2.54e-144	321.361
IGLV3-25	2.45	3.57	17.531	2.04e-62	6.21e-62	130.46
CCDC34	2.448	2.976	44.05	1.76e-267	1.22e-265	602.174
CTC-499J9.1	2.447	-4.153	21.737	1.3e-90	6.02e-90	195.737
IGHV3-23	2.443	4.343	18.207	1.04e-66	3.4e-66	140.21
SHCBP1	2.442	2.73	39.885	1.11e-233	4.39e-232	524.408
CD1A	2.442	0.231	17.734	1.08e-63	3.35e-63	133.723
RP11-104H15.7	2.438	-2.438	18.453	2.73e-68	9.12e-68	144.43
RN7SL1	2.437	5.764	25.547	1.15e-118	7.95e-118	259.552
ARL9	2.437	-1.69	26.588	1.22e-126	9.55e-126	278.401
IGKV1-12	2.435	-0.384	16.522	3.35e-56	9.34e-56	116.571
CTD-2308L22.1	2.433	-1.289	28.188	4.39e-139	4.13e-138	306.99
NPW	2.432	-1.864	18.596	3.2e-69	1.08e-68	146.535
IGKC	2.43	10.693	19.494	3.78e-75	1.4e-74	159.609
KIAA1614-AS1	2.43	-1.685	22.995	1.17e-99	6.18e-99	216.411
IGLV3-1	2.428	3.819	17.412	1.14e-61	3.44e-61	128.707
DLX1	2.427	-3.12	16.65	5.59e-57	1.57e-56	118.523
RP11-1103G16.1	2.427	-4.575	18.888	3.94e-71	1.38e-70	151.049
DSC2	2.427	5.409	29.439	5.88e-149	6.5e-148	329.247
KRT8P32	2.424	-3.304	27.477	1.6e-133	1.38e-132	294.252
B4GALNT2	2.422	-1.001	14.873	1.37e-46	3.3e-46	94.574
PRELID1P1	2.421	-2.135	33.794	5.54e-184	1.04e-182	410.191
THEG	2.42	-3.869	19.524	2.38e-75	8.85e-75	160.699
RP11-293I14.2	2.418	-2.604	15.984	5.43e-53	1.44e-52	109.351
RP11-108M12.3	2.417	-3.66	22.838	1.64e-98	8.48e-98	213.856
FOXP3	2.414	1.355	36.733	6.12e-208	1.62e-206	465.247
LINC00887	2.413	-3.227	22.917	4.35e-99	2.27e-98	215.163
BMPR1APS2	2.413	-1.596	18.782	1.96e-70	6.77e-70	149.303
CYCSP6	2.411	-4.569	19.626	4.97e-76	1.87e-75	162.288
IGHV4-39	2.41	2.806	15.793	7.22e-52	1.89e-51	106.359
IGKV1-17	2.409	2.731	16.856	3.15e-58	9.02e-58	120.964
SPAG5	2.409	4.338	37.204	8.7e-212	2.41e-210	473.9
PRR19	2.408	0.141	40.66	5.43e-240	2.39e-238	538.968
FCRLA	2.406	0.234	21.508	5.34e-89	2.42e-88	191.836
RP11-486L19.2	2.406	-2.934	12.64	8.98e-35	1.84e-34	67.648
CASKIN1	2.405	-1.314	23.227	2.37e-101	1.28e-100	220.288
IGLV3-19	2.404	3.568	17.159	4.3e-60	1.27e-59	125.127
CH17-224D4.2	2.402	-1.303	11.839	6.71e-31	1.3e-30	58.673
FOXA3	2.402	-0.335	17.645	3.93e-63	1.21e-62	132.469
IL20RB	2.401	1.668	17.961	3.91e-65	1.24e-64	136.929
RP11-10A14.5	2.401	-3.475	20.494	6.19e-82	2.53e-81	175.794
WNK2	2.399	3.037	21.075	5.82e-86	2.52e-85	184.62
OR2I1P	2.397	0.101	19.867	1.18e-77	4.54e-77	165.784
LINC00925	2.396	0.366	22.001	1.72e-92	8.2e-92	199.85
RP11-519G16.5	2.395	-2.679	18.604	2.85e-69	9.68e-69	146.693
IGHV1-3	2.393	-1.606	10.582	3.1e-25	5.49e-25	45.756
IL4I1	2.392	2.712	28.637	1.3e-142	1.29e-141	314.911
DSCC1	2.392	2.262	36.258	4.61e-204	1.16e-202	456.295
PKP1	2.391	4.825	10.979	5.74e-27	1.04e-26	49.051
LINC00885	2.387	-0.652	18.668	1.09e-69	3.73e-69	147.534
RP11-464D20.2	2.385	-0.679	31.087	4.11e-162	5.53e-161	359.909
RP11-435O5.2	2.382	-0.751	35.249	7.87e-196	1.74e-194	437.426
SLC6A15	2.382	-1.386	11.267	2.94e-28	5.47e-28	52.642
RP11-977G19.10	2.382	-1.943	16.715	2.27e-57	6.42e-57	119.351
IGFBPL1	2.381	-1.439	20.413	2.24e-81	9.09e-81	174.412
SGPP2	2.381	4.756	26.348	8.63e-125	6.53e-124	273.689
MAST1	2.38	-0.353	28.681	5.83e-143	5.86e-142	315.874
LINC00525	2.379	-3.355	22.975	1.64e-99	8.62e-99	216.141
IGLV2-23	2.377	4.334	17.655	3.43e-63	1.06e-62	132.135
HSP90AB2P	2.376	-2.554	25.547	1.15e-118	7.95e-118	260.107
SBK1	2.376	3.124	26.93	2.81e-129	2.28e-128	284.195
AC005255.3	2.374	-3.118	29.987	2.61e-153	3.05e-152	339.703
RP11-212P7.3	2.374	-1.862	22.561	1.66e-96	8.32e-96	209.184
CCNF	2.372	3.592	47.479	5.98e-295	6.65e-293	665.354
GYG2	2.371	1.994	30.204	4.82e-155	5.79e-154	343.556
CTD-2006C1.6	2.371	-2.642	28.223	2.34e-139	2.21e-138	307.648
KRT31	2.371	-3.333	11.708	2.77e-30	5.31e-30	57.412
SALL1	2.366	-2.957	14.119	1.93e-42	4.42e-42	85.197
RP11-334L9.1	2.365	-2.923	34.06	3.82e-186	7.43e-185	415.145
AHNAK2	2.365	5.814	21.703	2.27e-90	1.05e-89	194.49
IGKV2D-30	2.365	-2.331	15.663	4.12e-51	1.07e-50	105.024
VAX1	2.363	-4.488	16.129	7.57e-54	2.04e-53	111.42
SLC6A11	2.363	-1.917	13.893	3.13e-41	7.04e-41	82.357
RP11-368L12.1	2.362	-4.347	20.22	4.68e-80	1.86e-79	171.516
GAD1	2.358	0.007	20.741	1.23e-83	5.14e-83	179.531
FEN1	2.357	4.571	44.526	2.56e-271	1.89e-269	610.901
NME1	2.357	5.823	42.171	2.82e-252	1.52e-250	567.023
ENO1P1	2.356	-0.998	18.885	4.12e-71	1.44e-70	150.821
RP11-108L7.15	2.356	-2.293	33.737	1.59e-183	2.98e-182	409.136
POLE2	2.356	1.644	38.196	6.81e-220	2.15e-218	492.735
GABRG3	2.354	-3.573	14.074	3.38e-42	7.7e-42	84.681
KIF18A	2.353	2.306	39.903	8.04e-234	3.18e-232	524.753
IGKV1-8	2.353	3.341	15.967	6.86e-53	1.82e-52	108.629
KLK12	2.353	-1.881	11.856	5.56e-31	1.08e-30	58.901
KPNA2	2.352	6.263	40.875	9.72e-242	4.42e-240	542.767
IGHV1-46	2.351	1.902	16.709	2.48e-57	7.01e-57	119.001
IGKV1-9	2.351	3.151	16.71	2.43e-57	6.88e-57	118.871
WI2-85898F10.1	2.351	-4.019	19.417	1.24e-74	4.55e-74	159.062
KRT74	2.349	-3.964	14.449	3.05e-44	7.13e-44	89.387
EGLN3	2.348	4.781	24.581	2.26e-111	1.4e-110	242.827
MFI2	2.347	3.701	25.726	4.99e-120	3.53e-119	262.853
EEF1A1P9	2.347	0.347	31.175	8.07e-163	1.1e-161	361.511
RP11-90L1.8	2.346	-1.394	25.431	8.68e-118	5.93e-117	258.053
IGHV1-58	2.346	-1.672	15.388	1.61e-49	4.07e-49	101.331
SUSD4	2.346	3.112	22.959	2.13e-99	1.12e-98	215.494
PRAP1	2.345	-1.627	14.967	4.01e-47	9.78e-47	95.836
COL2A1	2.344	-2.167	14.427	4.06e-44	9.49e-44	88.986
FAM72D	2.343	0.973	27.626	1.1e-134	9.68e-134	296.801
SLC1A6	2.341	-3.709	13.285	4.88e-38	1.05e-37	75.169
SGOL2	2.34	2.705	40.59	2.02e-239	8.84e-238	537.618
TRIM31	2.336	-0.793	17.764	6.98e-64	2.17e-63	134.219
IGHV3-73	2.336	0.8	15.415	1.13e-49	2.87e-49	101.525
HELLS	2.336	3.396	38.793	9.21e-225	3.14e-223	503.844
KIF26B	2.335	4.154	31.131	1.84e-162	2.48e-161	360.411
AC007879.7	2.334	-1.009	23.265	1.25e-101	6.79e-101	220.911
LGR4	2.332	4.829	38.606	3.1e-223	1.03e-221	500.213
TMEM182	2.331	2.186	51.556	0	0	739.143
GRHL2	2.331	5.18	37.89	2.15e-217	6.52e-216	486.748
CTA-384D8.35	2.33	0.42	28.462	3.08e-141	3.01e-140	311.888
ALPK2	2.33	-0.168	22.044	8.41e-93	4.02e-92	200.591
GOLM1	2.329	6.377	33.967	2.18e-185	4.21e-184	413.066
SLC52A1	2.328	0.667	22.696	1.72e-97	8.8e-97	211.321
BTBD11	2.328	1.88	20.307	1.2e-80	4.82e-80	172.536
IGHV4-4	2.327	0.057	12.506	4.12e-34	8.34e-34	65.928
RP11-61N20.3	2.326	1.101	31.453	4.74e-165	6.69e-164	366.617
LINC01116	2.326	-0.412	20.677	3.38e-83	1.4e-82	178.541
UCN2	2.325	-1.691	16.361	3.11e-55	8.54e-55	114.435
ALDH3A1	2.324	3.514	11.997	1.2e-31	2.35e-31	59.921
RP11-12G12.7	2.32	1.442	36.497	5.13e-206	1.33e-204	460.821
RP11-328N19.1	2.319	-3.77	17.535	1.95e-62	5.93e-62	131.072
TMEFF1	2.319	-3.424	17.405	1.27e-61	3.81e-61	129.19
RP11-231D20.2	2.317	-3.638	21.337	8.64e-88	3.84e-87	189.239
IGKV2D-29	2.315	0.794	15.09	8.11e-48	2e-47	97.272
WBSCR28	2.315	-3.076	20.734	1.37e-83	5.74e-83	179.572
MARVELD3	2.315	3.484	42.593	1.06e-255	6.04e-254	575.037
CDH1	2.315	7.865	37.749	3.07e-216	9.08e-215	484.093
IGLV3-9	2.314	0.426	14.922	7.17e-47	1.74e-46	95.127
CKS1B	2.312	5.292	41.809	2.46e-249	1.27e-247	560.265
IGHV2-26	2.311	0.178	15.203	1.84e-48	4.57e-48	98.791
FOXN1	2.311	-0.678	14.785	4.24e-46	1.02e-45	93.424
CTD-2619J13.13	2.31	-1.727	21.446	1.48e-88	6.65e-88	190.917
CH17-224D4.1	2.309	-2.185	13.796	1.03e-40	2.3e-40	81.191
GDNF	2.309	-1.607	19.065	2.68e-72	9.52e-72	153.582
EIF1AXP1	2.307	0.443	29.29	8.97e-148	9.73e-147	326.914
CAMK2N2	2.306	-1.799	22.368	4.04e-95	2e-94	205.994
TBCAP1	2.306	-2.707	33.855	1.75e-184	3.32e-183	411.333
GBX2	2.305	-3.909	19.319	5.56e-74	2.02e-73	157.561
SYCE3	2.303	-2.236	27.058	2.85e-130	2.34e-129	286.765
IGHV4-34	2.303	2.23	16.914	1.38e-58	3.96e-58	121.848
GRIP1	2.302	0.957	26.161	2.38e-123	1.76e-122	270.743
MROH2A	2.302	-2.928	15.561	1.61e-50	4.14e-50	103.704
MTL5	2.299	1.242	25.875	3.64e-121	2.62e-120	265.704
HECW1	2.299	-0.391	25.355	3.32e-117	2.24e-116	256.677
RP11-513G11.4	2.298	-2.191	20.926	6.36e-85	2.71e-84	182.596
IGLV6-57	2.298	2.947	16.856	3.13e-58	8.98e-58	120.941
TUBA1C	2.297	7.795	38.406	1.31e-221	4.26e-220	496.449
FAM133A	2.297	-2.534	13.22	1.05e-37	2.25e-37	74.329
UCHL1	2.293	4.213	17.025	2.86e-59	8.3e-59	123.149
SLC6A8	2.292	5.642	21.575	1.82e-89	8.3e-89	192.414
ESRP1	2.291	6.163	43.331	1.12e-261	6.98e-260	588.66
IGHV3-49	2.291	1.384	15.616	7.77e-51	2e-50	104.146
CENPH	2.29	2.647	41.526	4.85e-247	2.41e-245	555.154
IGKV2D-40	2.29	-1.474	13.747	1.87e-40	4.15e-40	80.55
IGKV1-39	2.288	-1.169	13.466	5.6e-39	1.22e-38	77.145
KRT78	2.287	-2.056	15.665	4.04e-51	1.05e-50	105.027
ZNF280B	2.285	0.597	23.771	2.37e-105	1.36e-104	229.392
IGKV6-21	2.283	0.092	14.147	1.35e-42	3.11e-42	85.349
TPD52	2.283	6.19	42.694	1.61e-256	9.5e-255	576.789
CENPW	2.282	2.248	30.074	5.26e-154	6.22e-153	341.15
FAM3C2	2.282	3.129	34.665	4.53e-191	9.45e-190	426.343
AC144530.1	2.281	-1.401	28.096	2.3e-138	2.14e-137	305.341
2026-03-01	2.281	0.139	27.096	1.46e-130	1.21e-129	287.354
MIR2052HG	2.281	-4.128	19.657	3.04e-76	1.15e-75	162.759
IGLC3	2.281	7.557	17.908	8.5e-65	2.68e-64	135.743
NBEAP3	2.279	-2.702	22.302	1.2e-94	5.88e-94	204.951
RAC3	2.276	2.801	33.19	4.39e-179	7.63e-178	398.794
POF1B	2.275	2.382	17.529	2.1e-62	6.39e-62	130.589
NQO1	2.274	6.342	21.338	8.49e-88	3.78e-87	188.572
KRT80	2.273	4.501	25.966	7.36e-122	5.35e-121	266.97
AC009410.1	2.272	-4.483	18.156	2.24e-66	7.25e-66	140.142
EME1	2.271	1.558	33.214	2.82e-179	4.92e-178	399.313
CDCA3	2.271	3.059	29.712	3.98e-151	4.53e-150	334.456
DLK2	2.27	0.873	22.32	8.96e-95	4.41e-94	205.069
RHPN1-AS1	2.27	0.006	32.707	3.57e-175	5.83e-174	389.924
NR2E1	2.269	-3.95	18.323	1.88e-67	6.2e-67	142.587
ELFN1-AS1	2.269	-3.325	18.208	1.03e-66	3.34e-66	140.863
FAM72B	2.267	1.109	30.55	8.37e-158	1.06e-156	349.952
IGHV1-2	2.267	2.338	14.97	3.88e-47	9.46e-47	95.569
RP11-540A21.2	2.266	-1.386	33.721	2.17e-183	4.06e-182	408.828
METTL7B	2.265	1.591	19.415	1.28e-74	4.7e-74	158.718
PKP3	2.265	5.747	39.618	1.68e-231	6.36e-230	519.203
BLM	2.264	2.606	38.918	8.65e-226	3e-224	506.262
AC096579.13	2.264	-3.578	21.988	2.11e-92	1e-91	199.824
KIAA1549L	2.258	0.69	16.753	1.32e-57	3.75e-57	119.728
KCNK1	2.257	4.152	25.586	5.77e-119	4.01e-118	260.351
IGHV3-11	2.257	2.699	16.136	6.9e-54	1.86e-53	111.007
IGLC7	2.257	0.936	13.476	4.97e-39	1.08e-38	77.125
MTFR2	2.256	1.394	33.255	1.31e-179	2.3e-178	400.087
EPCAM	2.255	7.368	30.291	9.83e-156	1.2e-154	344.84
CA12	2.253	4.42	16.669	4.34e-57	1.22e-56	118.117
LINC01605	2.251	-2.511	16.673	4.07e-57	1.15e-56	118.803
MUC13	2.25	-0.157	11.266	2.98e-28	5.55e-28	52.542
SLC16A9	2.25	2.324	19.408	1.42e-74	5.2e-74	158.545
BNC1	2.248	-0.179	9.802	5.46e-22	9.19e-22	38.251
IGHV3-33	2.248	3.431	15.076	9.77e-48	2.4e-47	96.795
HORMAD1	2.248	-1.005	12.697	4.68e-35	9.63e-35	68.157
VIL1	2.246	0.21	12.324	3.2e-33	6.4e-33	63.879
IGKV1-16	2.242	2.35	15.539	2.16e-50	5.53e-50	103.031
CENPK	2.242	1.95	37.646	2.12e-215	6.19e-214	482.39
WDHD1	2.24	3.412	43.84	8.71e-266	5.8e-264	598.25
RP11-452I5.2	2.232	-0.811	24.556	3.47e-111	2.15e-110	242.86
AC072062.1	2.231	-2.73	24.946	4.08e-114	2.63e-113	249.66
RP11-44F14.2	2.23	-1.454	22.077	4.94e-93	2.37e-92	201.183
PFN2	2.228	6.104	25.685	1.02e-119	7.19e-119	261.967
RP11-805J14.5	2.228	2.132	28.809	5.7e-144	5.82e-143	318.08
Z83851.4	2.226	-1.961	31.902	1.15e-168	1.7e-167	374.99
LIPM	2.224	-3.008	23.804	1.36e-105	7.8e-105	230.096
HN1	2.224	6.388	46.372	4e-286	3.86e-284	644.941
LYPD6B	2.224	1.318	17.095	1.07e-59	3.12e-59	124.484
LSR	2.223	6.931	41.343	1.5e-245	7.2e-244	551.549
IGLC2	2.221	8.497	17.7	1.78e-63	5.5e-63	132.731
PAICS	2.221	6.388	46.428	1.43e-286	1.39e-284	645.968
ST14	2.22	7.266	41.894	5e-250	2.6e-248	561.857
IGHV3-30	2.22	4.315	15.74	1.47e-51	3.84e-51	105.436
C2orf27AP3	2.22	-2.06	20.146	1.5e-79	5.91e-79	170.257
UPK2	2.22	-2.675	19.475	5.07e-75	1.87e-74	159.889
MYCL	2.219	3.25	27.042	3.78e-130	3.11e-129	286.183
CTA-989H11.1	2.219	-1.989	31.234	2.73e-163	3.75e-162	362.634
RP11-834C11.14	2.215	-2.974	17.475	4.59e-62	1.39e-61	130.177
CCDC87	2.214	-1.316	27.738	1.46e-135	1.3e-134	298.894
CDCA4	2.214	4.065	38.469	4.06e-222	1.32e-220	497.701
GDPD2	2.214	-3.333	15.527	2.53e-50	6.48e-50	103.278
RP11-284F21.7	2.213	-1.902	17.399	1.37e-61	4.12e-61	129.024
SERINC2	2.213	6.424	33.611	1.69e-182	3.11e-181	406.421
FAAP24	2.207	1.63	39.783	7.68e-233	2.97e-231	522.518
C6orf183	2.206	-0.854	16.485	5.61e-56	1.56e-55	116.086
COL1A1	2.204	10.207	22.94	2.96e-99	1.55e-98	215
IGHV4-59	2.204	3.394	15.797	6.8e-52	1.78e-51	106.337
PPAT	2.2	3.772	48.007	3.83e-299	4.77e-297	674.995
IGLV1-40	2.198	4.455	16.468	7.04e-56	1.95e-55	115.334
PMAIP1	2.197	3.565	28.913	8.58e-145	8.87e-144	319.83
LINC01207	2.196	-1.792	13.043	8.42e-37	1.78e-36	72.207
RP5-890E16.4	2.195	-4	19.861	1.29e-77	4.95e-77	165.904
SLC6A2	2.19	-3.355	13.788	1.13e-40	2.53e-40	81.175
IGHV3-53	2.189	0.557	14.963	4.23e-47	1.03e-46	95.644
IGKV1D-16	2.188	-0.745	14.568	6.77e-45	1.6e-44	90.673
FUT9	2.185	-3.317	13.895	3.08e-41	6.93e-41	82.467
CLDN6	2.184	-2.317	12.223	9.84e-33	1.95e-32	62.939
RFC4	2.184	4.058	33.015	1.14e-177	1.94e-176	395.41
RNASEH2A	2.183	4.03	39.782	7.81e-233	3.02e-231	522.366
TFAP2A-AS1	2.183	-1.688	26.127	4.32e-123	3.19e-122	270.248
SULF1	2.183	6.244	26.873	7.75e-129	6.25e-128	282.946
MESP1	2.179	0.163	24.437	2.67e-110	1.63e-109	240.785
RP11-480I12.5	2.177	0.27	24.996	1.72e-114	1.12e-113	250.413
RPP40	2.175	1.992	40.025	8.06e-235	3.25e-233	527.062
BRI3BP	2.175	4.646	45.264	3e-277	2.5e-275	624.549
RP11-1038A11.1	2.174	-3.872	17.725	1.23e-63	3.8e-63	133.829
PCP4	2.174	-1.033	12.661	7.07e-35	1.45e-34	67.749
RP11-463J17.2	2.172	-3.431	14.221	5.4e-43	1.24e-42	86.496
PTGFRN	2.171	6.273	34.779	5.34e-192	1.14e-190	428.283
SRP9P1	2.17	-0.155	18.032	1.38e-65	4.43e-65	138.09
AC005077.14	2.17	-0.296	20.836	2.7e-84	1.14e-83	181.056
POU3F2	2.169	-3.406	14.368	8.55e-44	1.99e-43	88.326
OTUB2	2.167	1.424	37.408	1.89e-213	5.38e-212	477.92
FANCI	2.164	4.69	35.801	2.49e-200	5.85e-199	447.504
TP73	2.164	2.436	21.224	5.36e-87	2.36e-86	187.07
C9orf84	2.161	-0.837	20.493	6.31e-82	2.58e-81	175.645
SH3PXD2A-AS1	2.161	-1.219	16.689	3.25e-57	9.18e-57	118.947
MANEAL	2.16	2.87	26.911	3.97e-129	3.22e-128	283.878
GUCY1B2	2.159	-1.068	16.275	1.01e-54	2.77e-54	113.215
LMO1	2.157	-3.702	18.206	1.07e-66	3.48e-66	140.842
DCAF12L2	2.157	-4.01	16.406	1.66e-55	4.58e-55	115.195
RP11-161H23.5	2.155	5.506	34.555	3.58e-190	7.37e-189	424.086
CTB-63M22.1	2.155	2.81	22.599	8.76e-97	4.42e-96	209.521
ZACN	2.155	1.926	10.873	1.68e-26	3.03e-26	48.373
CH507-154B10.2	2.154	-1.906	25.117	2.09e-115	1.37e-114	252.601
LAMP5	2.15	1.175	23.281	9.64e-102	5.24e-101	221.063
IGSF11	2.15	-0.548	14.956	4.64e-47	1.13e-46	95.618
SNX31	2.147	-2.645	13.101	4.28e-37	9.07e-37	72.939
GGH	2.145	4.152	27.907	6.99e-137	6.35e-136	301.562
ZNF750	2.145	3.036	17.981	2.92e-65	9.29e-65	137.069
KRT8P48	2.144	-3.353	19.038	4.09e-72	1.45e-71	153.254
VPS9D1-AS1	2.143	1.454	23.466	4.21e-103	2.34e-102	224.169
SYT16	2.142	-1.705	17.797	4.32e-64	1.34e-63	134.753
CTD-2256P15.2	2.142	0.128	34.547	4.13e-190	8.46e-189	424.268
FAM83D	2.141	3.79	23.621	3.04e-104	1.71e-103	226.542
LAMB3	2.141	7.646	25.237	2.6e-116	1.73e-115	254.155
IGLC6	2.141	-2.941	18.219	8.74e-67	2.85e-66	141.004
NKPD1	2.141	-1.619	21.679	3.31e-90	1.53e-89	194.701
DDX11-AS1	2.14	-0.869	34.934	2.91e-193	6.24e-192	431.525
IGLV1-44	2.138	4.041	15.909	1.51e-52	3.99e-52	107.741
PLAU	2.138	6.29	25.463	4.98e-118	3.41e-117	258.086
AGR2	2.136	6.151	14.932	6.29e-47	1.53e-46	94.71
HSF2BP	2.134	-0.276	34.394	7.24e-189	1.46e-187	421.412
EPHX4	2.133	0.038	23.578	6.29e-104	3.53e-103	226.146
SPINK2	2.133	-2.18	19.526	2.32e-75	8.61e-75	160.645
SOWAHB	2.132	2.009	26.203	1.13e-123	8.44e-123	271.413
LINC00707	2.131	-3.018	16.922	1.24e-58	3.56e-58	122.312
NHLRC1	2.131	0.511	27.848	2.03e-136	1.83e-135	300.809
HHIPL2	2.13	-1.296	13.708	3.01e-40	6.68e-40	80.062
WFDC3	2.129	-0.09	17.455	6.14e-62	1.85e-61	129.718
PTGES	2.128	3.991	24.227	9.86e-109	5.91e-108	236.839
XXbac-BPG246D15.9	2.128	2.176	14.515	1.33e-44	3.13e-44	89.772
CHAF1B	2.126	3.107	43.338	9.85e-262	6.13e-260	588.939
CLDN2	2.125	0.29	12.517	3.61e-34	7.32e-34	66.042
PLA2G4D	2.125	-1.645	20.083	4e-79	1.57e-78	169.253
GPR37	2.124	0.651	19.94	3.78e-78	1.46e-77	166.892
RP11-173P15.5	2.121	-2.166	14.594	4.84e-45	1.14e-44	91.103
FAM83H	2.12	6.391	37.757	2.64e-216	7.83e-215	484.225
IGLC1	2.119	7.108	17.201	2.36e-60	6.99e-60	125.528
RP11-396C23.2	2.119	-1.996	27.35	1.56e-132	1.33e-131	291.953
RP11-411K7.1	2.118	-1.907	13.711	2.93e-40	6.5e-40	80.134
IGKV1-27	2.117	2.394	14.574	6.3e-45	1.49e-44	90.495
FUT3	2.115	3.383	18.047	1.11e-65	3.57e-65	137.982
MSMB	2.114	-0.214	10.174	1.63e-23	2.81e-23	41.73
IGKV1D-13	2.112	-0.434	11.238	3.97e-28	7.38e-28	52.275
TRAIP	2.111	1.755	41.54	3.75e-247	1.87e-245	555.436
TNFRSF17	2.111	0.089	17.757	7.72e-64	2.4e-63	134.069
IGLV1-47	2.111	3.498	15.758	1.16e-51	3.04e-51	105.788
IGHV3-15	2.108	2.816	15.627	6.71e-51	1.73e-50	104.137
RP11-496I2.5	2.108	-2.655	17.887	1.16e-64	3.64e-64	136.12
CTD-2377D24.6	2.106	-2.59	16.628	7.67e-57	2.16e-56	118.177
RP11-120D5.1	2.106	-2.756	30.689	6.36e-159	8.17e-158	352.601
IGKV2-28	2.106	4.643	15.617	7.67e-51	1.98e-50	103.756
KLHDC8A	2.104	-0.878	22.543	2.21e-96	1.11e-95	208.848
WASIR2	2.104	-2.033	19.271	1.17e-73	4.24e-73	156.727
RP11-386G11.10	2.103	5.299	17.689	2.08e-63	6.41e-63	132.552
RP11-549B18.1	2.103	-1.533	23.371	2.1e-102	1.16e-101	222.712
AMTN	2.102	-2.97	10.937	8.75e-27	1.59e-26	49.394
VSIG1	2.101	0.762	14.765	5.44e-46	1.3e-45	93.087
RP11-465N4.4	2.101	0.637	31.954	4.34e-169	6.46e-168	375.919
LINC01133	2.099	-0.432	11.15	9.87e-28	1.82e-27	51.373
OPRK1	2.098	-2.527	12.614	1.2e-34	2.45e-34	67.331
CPNE4	2.098	-0.911	16.172	4.2e-54	1.14e-53	111.791
SORD	2.097	4.86	38.593	3.9e-223	1.29e-221	499.98
IGLV1-50	2.097	-3.772	19.223	2.43e-73	8.77e-73	156.084
DBF4P1	2.095	-3.108	28.721	2.85e-143	2.87e-142	316.644
TUBB2B	2.094	2.202	17.402	1.32e-61	3.96e-61	128.779
PPIAP22	2.092	5.603	42.911	2.82e-258	1.69e-256	580.839
SYT7	2.091	3.918	22.746	7.54e-98	3.87e-97	211.825
SNX25P1	2.09	-2.01	27.942	3.76e-137	3.44e-136	302.567
LA16c-60H5.7	2.09	-1.946	20.633	6.89e-83	2.85e-82	177.911
RP11-314A20.1	2.088	-1.954	27.781	6.77e-136	6.05e-135	299.68
TMEM132A	2.086	5.4	30.214	4.01e-155	4.82e-154	343.435
NPM3	2.086	4.015	39.651	9.15e-232	3.49e-230	519.906
CKAP2	2.086	4.338	39.609	1.99e-231	7.49e-230	519.105
TRIM15	2.084	-3.501	14.332	1.34e-43	3.11e-43	87.886
SLC52A3	2.082	2.339	26.748	7.18e-128	5.69e-127	281.039
ATP2A1-AS1	2.082	-2.009	28.909	9.25e-145	9.56e-144	320.051
LMX1B	2.077	-1.799	13.881	3.66e-41	8.22e-41	82.194
RPL23AP65	2.075	-0.162	24.788	6.25e-113	3.96e-112	246.843
LAPTM4B	2.075	7.374	37.855	4.21e-217	1.26e-215	486.071
BLACAT1	2.075	0.796	19.133	9.55e-73	3.41e-72	154.475
ECEL1	2.075	-0.833	15.58	1.26e-50	3.23e-50	103.814
RP11-386G11.5	2.074	-1.16	27.289	4.64e-132	3.93e-131	290.842
AC016292.3	2.073	-1.638	34.678	3.54e-191	7.4e-190	426.73
RASSF10	2.072	0.74	18.004	2.09e-65	6.66e-65	137.628
HAS3	2.071	4.76	16.09	1.29e-53	3.46e-53	110.109
TPRXL	2.07	-1.669	12.613	1.22e-34	2.49e-34	67.253
RP11-499F3.2	2.064	-3.991	17.219	1.82e-60	5.39e-60	126.565
SOX4	2.064	6.794	38.194	7.13e-220	2.25e-218	492.442
VSTM5	2.064	-1.192	21.169	1.29e-86	5.64e-86	186.434
TMEM177	2.063	2.762	49.281	0	5.07e-307	698.186
RPL35P1	2.062	-1.749	25.589	5.49e-119	3.82e-118	260.821
STXBP5L	2.059	-3.194	12.522	3.42e-34	6.94e-34	66.336
MIS18A	2.058	3.029	46.544	1.7e-287	1.71e-285	648.224
IGHV3-20	2.056	-1.849	12.726	3.34e-35	6.88e-35	68.554
SPOCK3	2.053	-0.973	12.899	4.55e-36	9.48e-36	70.472
MUC5B	2.053	4.109	9.158	1.8e-19	2.91e-19	32.031
PAX5	2.052	0.432	18.028	1.46e-65	4.67e-65	138.006
ENTPD3	2.051	2.937	22.293	1.39e-94	6.82e-94	204.448
FBXO43	2.051	-1.009	25.644	2.11e-119	1.47e-118	261.749
EPHB3	2.049	4.621	26.444	1.59e-125	1.22e-124	275.391
TNFRSF18	2.047	2.139	22.641	4.31e-97	2.19e-96	210.299
KLHL7-AS1	2.047	-1.056	23.497	2.5e-103	1.39e-102	224.818
TLX2	2.041	-3.633	17.754	8.05e-64	2.5e-63	134.24
UBE2MP1	2.04	-1.309	31.457	4.43e-165	6.25e-164	366.742
RP11-498C9.2	2.038	-1.717	13.423	9.45e-39	2.05e-38	76.665
RP4-785G19.2	2.037	-1.904	33.238	1.8e-179	3.14e-178	399.823
KRT8P7	2.035	-3.83	18.711	5.69e-70	1.95e-69	148.357
IGLL5	2.032	5.72	16.448	9.4e-56	2.6e-55	114.964
GAPDHP65	2.031	-2.542	26.096	7.41e-123	5.45e-122	269.736
FER1L6	2.031	-2.369	12.849	8.08e-36	1.68e-35	70.001
KRTCAP3	2.03	4.361	27.496	1.14e-133	9.85e-133	294.152
CCL7	2.029	-1.976	16.34	4.19e-55	1.15e-54	114.156
RP11-9E17.1	2.028	1.143	28.813	5.33e-144	5.45e-143	318.208
RP11-510J16.5	2.026	-3.232	17.592	8.55e-63	2.62e-62	131.865
THOC3	2.025	4.646	34.963	1.68e-193	3.62e-192	431.791
TGFA	2.022	4.356	26.011	3.33e-122	2.43e-121	267.778
KRT34	2.021	-4.193	14.346	1.12e-43	2.61e-43	88.106
PHLDA2	2.019	3.226	25.547	1.14e-118	7.89e-118	259.786
SPIB	2.015	0.879	17.064	1.66e-59	4.85e-59	124.076
CXCL10	2.015	3.668	17.078	1.36e-59	3.98e-59	123.966
SLC35F2	2.014	4.255	33.27	9.95e-180	1.75e-178	400.131
RNF43	2.013	4.445	33.145	1.03e-178	1.77e-177	397.781
ZNF556	2.013	-3.389	12.655	7.55e-35	1.55e-34	67.851
ATP5J2-PTCD1	2.013	2.626	31.263	1.59e-163	2.19e-162	363.017
RP5-1061H20.4	2.012	-2.046	28.951	4.34e-145	4.51e-144	320.807
LGSN	2.012	-0.578	9.939	1.51e-22	2.57e-22	39.548
FSTL4	2.01	1.764	15.747	1.34e-51	3.5e-51	105.862
RP11-560J1.2	2.009	-1.862	28.035	7.03e-138	6.5e-137	304.237
IGLV4-69	2.009	1.79	14.044	4.91e-42	1.12e-41	83.933
CHRNA1	2.009	-1.19	17.177	3.3e-60	9.73e-60	125.812
RP11-443P15.2	2.009	0.879	11	4.61e-27	8.39e-27	49.754
C16orf74	2.008	1.398	19.778	4.67e-77	1.78e-76	164.332
IGKV1-6	2.007	1.598	14.456	2.8e-44	6.55e-44	89.094
STEAP1B	2.006	-0.416	18.63	1.92e-69	6.55e-69	146.958
RP11-615I2.2	2.004	-2	26.062	1.36e-122	1e-121	269.111
CD79A	2.004	3.16	17.987	2.68e-65	8.55e-65	137.135
LRAT	2.003	0.25	16.92	1.26e-58	3.63e-58	122.099
IGKV6D-21	2.003	-1.543	12.004	1.11e-31	2.17e-31	60.48
KRT19	2	8.968	22.567	1.49e-96	7.5e-96	208.753
