# Supplementary material for: A Systems Biology and LASSO-Based Approach to Decipher the Transcriptome–Interactome Signature for Predicting Non-Small Cell Lung Cancer
Source: Biology (Basel). 2022 Nov 30;11(12):1752. doi: 10.3390/biology11121752 (PMC9774707; doi:10.3390/biology11121752)
Supplement: Supplementary file 1 [file biology-11-01752-s001.zip › Supplementary_12Dec2022/Table_S4.xlsx]

## Sheet: Table_S4
Table S4: Downregulation of genes in lung cancer compared with normal samples. A gene was considered to be downregulated at log2FC < –2 and adj.p.value < 0.001.
Gene	log2FC	AveExpr	t	P.Value	adj.P.Val	B
DEFA1B	-7.382	-2.502	-53.375	0	0	771.082
SLC6A4	-6.977	0.989	-51.812	0	0	743.675
DEFA1	-6.926	-2.148	-53.372	0	0	771.085
SFTPC	-6.813	6.633	-26.909	4.12e-129	3.34e-128	283.579
CA4	-6.626	0.544	-51.392	0	0	736.144
DEFA3	-6.623	-3.159	-47.595	7.17e-296	8.27e-294	667.181
CD300LG	-6.567	-1.392	-53.253	0	0	769.093
FCN3	-6.316	3.53	-61.38	0	0	909.391
IL1RL1	-6.264	2.355	-52.972	0	0	764.364
ADAMTS7P3	-6.189	-0.858	-58.754	0	0	864.654
ADH1B	-6.184	4.653	-38.932	6.75e-226	2.35e-224	506.351
RP11-286H15.1	-6.157	-1.847	-59.2	0	0	872.076
ADRA1A	-6.11	-2.461	-57.474	0	0	842.492
ADAMTS8	-6.029	1.88	-53.382	0	0	771.618
TMEM100	-6.018	2.615	-52.157	0	0	749.879
GRIA1	-6.015	0.123	-48.714	9.82e-305	1.42e-302	687.829
CLDN18	-5.965	3.605	-32.952	3.76e-177	6.33e-176	394.269
MYOC	-5.897	-2.338	-51.922	0	0	745.346
BTNL9	-5.861	2.863	-56.757	0	0	830.693
AGER	-5.778	5.205	-46.647	2.54e-288	2.59e-286	650.013
DES	-5.557	3.197	-48.953	1.27e-306	1.87e-304	692.23
ANKRD1	-5.451	0.86	-40.54	5.18e-239	2.25e-237	536.718
CHRM2	-5.387	-2.868	-52.495	0	0	755.455
GKN2	-5.362	0.279	-30.325	5.25e-156	6.42e-155	345.848
FAM107A	-5.341	3.551	-55.706	0	0	812.442
HBA1	-5.309	3.495	-43.365	6.05e-262	3.79e-260	589.403
FIGF	-5.254	1.542	-45.942	1.09e-282	1e-280	637.176
TCF21	-5.247	3.084	-56.327	0	0	823.239
TRHDE-AS1	-5.233	-2.247	-42.66	3.04e-256	1.76e-254	576.245
RS1	-5.217	-2.483	-51.376	0	0	735.579
RP1-18D14.7	-5.2	-2.34	-57.17	0	0	837.296
FENDRR	-5.19	2.245	-54.183	0	0	785.762
GPR17	-5.165	-1.214	-52.323	0	0	752.617
ECEL1P2	-5.148	-1.177	-40.793	4.48e-241	2e-239	541.436
TMEM132C	-5.139	-2.046	-41.481	1.14e-246	5.59e-245	554.259
ITLN2	-5.138	-0.639	-37.053	1.48e-210	4.05e-209	471.282
INMT	-5.13	4.416	-52.52	0	0	756.311
HBA2	-5.121	4.516	-42.154	3.9e-252	2.09e-250	566.753
PADI4	-5.107	-1.535	-52.409	0	0	754.116
ZBTB16	-5.064	1.111	-38.323	6.28e-221	2.02e-219	495.126
CTD-3214H19.16	-5.058	-1.087	-26.06	1.4e-122	1.02e-121	269.057
GDF10	-5.048	0.843	-42.636	4.74e-256	2.73e-254	575.903
MS4A15	-5.001	1.501	-31.454	4.67e-165	6.6e-164	366.614
SCARA5	-4.991	1.27	-37.986	3.53e-218	1.08e-216	488.8
HBB	-4.98	4.901	-38.722	3.44e-224	1.16e-222	502.406
TRHDE	-4.963	-0.869	-38.016	2.02e-218	6.2e-217	489.362
SERTM1	-4.926	-1.758	-35.115	9.82e-195	2.13e-193	434.904
CLEC4M	-4.909	-2.858	-44.26	3.6e-269	2.56e-267	605.891
FABP4	-4.892	2.003	-39.448	4.13e-230	1.53e-228	516.227
AP001189.4	-4.883	-1.941	-54.184	0	0	785.42
GPM6A	-4.872	0.449	-38.97	3.27e-226	1.15e-224	507.282
INMT-FAM188B	-4.85	-2.452	-40.129	1.14e-235	4.66e-234	528.956
CHRM1	-4.831	-2.271	-41.854	1.06e-249	5.47e-248	561.21
ACTN2	-4.826	-0.489	-51.593	0	0	739.674
GPIHBP1	-4.821	1.441	-44.845	6.97e-274	5.45e-272	616.921
RP3-525N10.2	-4.807	-2.249	-45.839	7.32e-282	6.62e-280	635.105
ELANE	-4.797	-2.531	-39.312	5.25e-229	1.92e-227	513.642
PRG4	-4.785	2.021	-37.116	4.59e-211	1.26e-209	472.414
TARID	-4.783	-0.559	-45.909	2.04e-282	1.86e-280	636.495
LINC00163	-4.771	-3.327	-52.836	0	0	761.41
GP9	-4.741	-3.893	-57.348	0	0	839.996
HTR3C	-4.733	-3.374	-43.878	4.3e-266	2.88e-264	598.772
NXF3	-4.722	-0.583	-44.261	3.49e-269	2.49e-267	606.071
LCN6	-4.712	-2.971	-47.112	5.01e-292	5.43e-290	658.377
SCN7A	-4.71	3.226	-39.54	7.26e-231	2.72e-229	517.902
ABCC8	-4.702	-1.251	-31.89	1.42e-168	2.1e-167	374.772
FAM150B	-4.681	0.052	-47.495	4.46e-295	5.02e-293	665.622
PI16	-4.674	-0.738	-37.523	2.16e-214	6.23e-213	480.102
RP11-371A19.2	-4.672	-3.433	-53.3	0	0	769.595
DIO3OS	-4.646	0.806	-40.055	4.65e-235	1.88e-233	527.627
MYH7	-4.64	-3.412	-33.408	7.45e-181	1.34e-179	402.978
PROK2	-4.587	-1.625	-40.732	1.42e-240	6.29e-239	540.27
CADM3-AS1	-4.583	-1.072	-43.017	3.9e-259	2.36e-257	582.954
ATP1A2	-4.57	0.571	-41.194	2.42e-244	1.15e-242	548.975
VIPR1	-4.559	4.286	-53.997	0	0	782.48
GGTLC1	-4.548	0.879	-24.301	2.8e-109	1.69e-108	238.404
ALAS2	-4.546	-2.771	-40.516	8.15e-239	3.52e-237	536.166
CHRDL1	-4.539	3.676	-38.154	1.51e-219	4.73e-218	491.822
MAMDC2	-4.533	2.895	-43.525	3.07e-263	1.96e-261	592.413
PPBP	-4.523	-1.295	-34.424	4.14e-189	8.37e-188	421.978
ABCA8	-4.505	2.633	-44.25	4.29e-269	3.02e-267	605.896
ARG1	-4.502	-2.621	-36.735	5.93e-208	1.57e-206	465.264
MUSTN1	-4.5	-0.573	-40.175	4.81e-236	1.98e-234	529.884
CHIAP2	-4.493	-2.548	-26.954	1.85e-129	1.5e-128	284.906
TNXB	-4.493	4.939	-48.003	4.19e-299	5.19e-297	674.842
RSPO2	-4.49	-0.537	-37.508	2.85e-214	8.22e-213	479.825
KCNK3	-4.489	3.019	-40.592	1.94e-239	8.48e-238	537.644
VWA3A	-4.483	-0.472	-32.409	9.19e-173	1.45e-171	384.391
RSPO1	-4.481	-0.866	-48.073	1.15e-299	1.44e-297	676.128
PCDH15	-4.47	-1.497	-37.865	3.48e-217	1.05e-215	486.51
AC007278.3	-4.449	-3.066	-41.502	7.66e-247	3.79e-245	554.585
PRTN3	-4.447	-3.404	-34.621	1.04e-190	2.17e-189	425.614
RP11-141J13.5	-4.443	-3.422	-41.803	2.77e-249	1.42e-247	560.164
MYH1	-4.442	-3.571	-43.204	1.2e-260	7.39e-259	586.244
RP11-251M1.1	-4.372	-2.245	-51.218	0	0	732.785
CNTN6	-4.354	-0.814	-33.906	6.78e-185	1.29e-183	412.288
VIPR1-AS1	-4.354	-1.372	-42.978	8.15e-259	4.92e-257	582.204
FHL1	-4.348	5.353	-57.364	0	0	841.145
CSF3	-4.335	0.636	-27.624	1.13e-134	9.96e-134	296.787
SLC5A9	-4.321	-0.226	-40.027	7.86e-235	3.18e-233	527.098
MYH2	-4.321	-3.167	-42.419	2.75e-254	1.53e-252	571.679
AZU1	-4.308	-1.863	-38.163	1.28e-219	4.04e-218	492.094
C7	-4.307	5.645	-32.623	1.72e-174	2.79e-173	387.992
VIP	-4.3	-2.539	-48.382	4.17e-302	5.54e-300	681.579
CXCR1	-4.295	0.022	-38.03	1.54e-218	4.75e-217	489.635
MCEMP1	-4.293	2.295	-37.821	7.97e-217	2.38e-215	485.653
FGF10	-4.27	-1.809	-40.73	1.45e-240	6.43e-239	540.237
NTRK3	-4.266	0.555	-43.912	2.3e-266	1.55e-264	599.62
ALPP	-4.245	-0.739	-28.437	4.86e-141	4.72e-140	311.469
ANGPTL7	-4.244	-2.865	-39.722	2.41e-232	9.26e-231	521.292
CAV3	-4.235	-3.976	-49.444	1.7062986890626e-310	2.71e-308	700.621
CDH19	-4.222	-1.309	-35.684	2.24e-199	5.17e-198	445.577
GATA6-AS1	-4.219	-1.018	-44.488	5.2e-271	3.83e-269	610.253
RETN	-4.214	-0.365	-35.986	7.7e-202	1.85e-200	451.243
AC008268.1	-4.213	-1.478	-22.591	1e-96	5.06e-96	209.665
MYOCD	-4.197	0.277	-37.931	9.96e-218	3.02e-216	487.774
GPX3	-4.196	7.725	-52.494	0	0	755.821
RP11-2N1.2	-4.192	-3.635	-44.586	8.41e-272	6.34e-270	611.85
LINC00968	-4.192	-0.764	-45.687	1.22e-280	1.06e-278	632.401
KANK3	-4.179	2.408	-67.682	0	0	1012.27
P2RX2	-4.175	-1.971	-36.315	1.59e-204	4.03e-203	457.402
WISP2	-4.172	3.359	-44.818	1.15e-273	8.95e-272	616.381
RP11-357D18.1	-4.167	-2.58	-35.68	2.41e-199	5.56e-198	445.482
HIF3A	-4.164	3.038	-33.518	9.6e-182	1.75e-180	404.894
PTPRQ	-4.163	-0.708	-34.065	3.48e-186	6.77e-185	415.252
C2orf40	-4.162	-0.082	-31.528	1.17e-165	1.67e-164	368.048
CA3	-4.149	0.812	-38.493	2.56e-222	8.37e-221	498.324
CEACAM8	-4.145	-3.478	-33.293	6.46e-180	1.14e-178	400.821
SLC4A1	-4.143	-3.278	-38.14	1.96e-219	6.14e-218	491.611
PGC	-4.142	3.885	-17.194	2.58e-60	7.64e-60	125.59
PEBP4	-4.142	2.233	-25.07	4.68e-115	3.06e-114	251.586
TAL1	-4.14	1.78	-62.281	0	0	924.288
CYP4B1	-4.138	4.596	-26.372	5.62e-125	4.27e-124	274.131
S100A12	-4.132	0.201	-29.379	1.78e-148	1.95e-147	328.539
CMTM5	-4.129	-3.022	-48.97	9.29e-307	1.38e-304	692.201
CLIC5	-4.117	4.171	-37.822	7.77e-217	2.32e-215	485.534
AGTR1	-4.117	0.53	-43.741	5.53e-265	3.65e-263	596.441
RP11-805I24.3	-4.113	-3.55	-48.704	1.18e-304	1.69e-302	687.292
CLDN5	-4.112	4.838	-53.46	0	0	772.968
CLEC3B	-4.109	3.589	-48.524	3.13e-303	4.26e-301	684.413
CA1	-4.102	-3.321	-38.617	2.5e-223	8.32e-222	500.555
LRCOL1	-4.098	-2.706	-42.494	6.78e-255	3.81e-253	573.113
MT1M	-4.096	1.594	-40.806	3.5e-241	1.57e-239	541.706
CCBE1	-4.088	2.09	-41.295	3.69e-245	1.77e-243	550.844
MYO7B	-4.088	0.28	-45.062	1.26e-275	1.01e-273	620.911
TNNC1	-4.076	1.746	-35.37	8.09e-197	1.81e-195	439.655
NTNG1	-4.07	-0.119	-33.085	3.12e-178	5.33e-177	396.959
LCNL1	-4.061	-1.12	-37.247	3.84e-212	1.07e-210	474.924
ACTA1	-4.059	-2.21	-35.138	6.36e-195	1.38e-193	435.332
MYL2	-4.056	-3.985	-35.201	1.96e-195	4.29e-194	436.445
ADAM33	-4.05	1.67	-44.177	1.68e-268	1.18e-266	604.542
COL6A6	-4.033	2.54	-36.466	9.25e-206	2.38e-204	460.185
OVCH1	-4.027	-2.921	-39.479	2.28e-230	8.48e-229	516.751
LYVE1	-4.022	2.971	-51.304	0	0	734.638
HEMGN	-4.016	-3.767	-47.531	2.3e-295	2.61e-293	665.93
RP11-243M5.2	-4.013	-3.022	-38.612	2.77e-223	9.21e-222	500.47
RP11-598F7.3	-4.006	-1.581	-38.585	4.59e-223	1.52e-221	500.025
RSPO4	-4.004	0.825	-35.635	5.66e-199	1.3e-197	444.638
ADRB1	-3.994	1.385	-39.267	1.23e-228	4.46e-227	512.853
ITGA10	-3.993	1.938	-48.273	2.99e-301	3.91e-299	679.877
CTD-2033D15.3	-3.991	-2.029	-39.819	3.86e-233	1.5e-231	523.165
PF4	-3.984	-2.437	-37.466	6.35e-214	1.82e-212	478.989
TMBIM4	-3.972	-3.703	-21.542	3.09e-89	1.41e-88	192.561
HBG2	-3.972	-2.734	-33.234	1.94e-179	3.38e-178	399.742
RP11-384F7.2	-3.96	-4.03	-46.884	3.26e-290	3.43e-288	654.063
MT1A	-3.954	-0.59	-30.035	1.07e-153	1.25e-152	340.566
RP3-331H24.7	-3.953	0.201	-44.566	1.23e-271	9.23e-270	611.734
PRX	-3.943	3.791	-57.1	0	0	836.635
CASQ2	-3.942	-0.36	-38.401	1.45e-221	4.69e-220	496.597
ANGPTL1	-3.928	1.006	-45.922	1.59e-282	1.45e-280	636.793
PDK4	-3.927	4.768	-37.007	3.54e-210	9.65e-209	470.162
MT1JP	-3.927	-3.738	-39.62	1.62e-231	6.14e-230	519.328
FGFR4	-3.923	3.778	-45.545	1.67e-279	1.42e-277	629.795
SLC11A1	-3.921	5.267	-53.013	0	0	765.036
WIF1	-3.915	2.339	-21.769	7.69e-91	3.58e-90	195.913
LINC00930	-3.912	-2.209	-34.006	1.05e-185	2.03e-184	414.15
PTX3	-3.909	1.406	-33.366	1.63e-180	2.91e-179	402.165
FHL5	-3.895	0.875	-47.048	1.63e-291	1.73e-289	657.458
SGCG	-3.894	-1.216	-37.443	9.76e-214	2.79e-212	478.591
OVCH2	-3.893	-2.826	-38.992	2.15e-226	7.57e-225	507.624
EDNRB	-3.892	4.002	-51.405	0	0	736.422
PTH1R	-3.89	1.282	-53.291	0	0	769.969
CASP12	-3.889	-2.323	-47.972	7.31e-299	9e-297	674.153
ARHGAP6	-3.882	2.171	-57.935	0	0	850.951
CD5L	-3.878	-3.023	-39.199	4.43e-228	1.6e-226	511.487
SSTR1	-3.877	0.806	-31.72	3.35e-167	4.84e-166	371.575
FXYD1	-3.869	1.43	-43.595	8.39e-264	5.41e-262	593.736
LINC00472	-3.858	-0.744	-47.09	7.52e-292	8.08e-290	658.169
TRIM58	-3.857	-2.098	-34.391	7.73e-189	1.56e-187	421.35
GLP2R	-3.854	-2.546	-32.115	2.18e-170	3.32e-169	378.944
OGN	-3.845	1.508	-31.474	3.23e-165	4.58e-164	366.981
TUBB1	-3.829	-1.08	-49.172	2.38e-308	3.58e-306	696.069
TCEAL2	-3.822	-0.422	-34.708	2.02e-191	4.26e-190	427.286
ACKR1	-3.821	3.29	-33.335	2.92e-180	5.18e-179	401.458
BMPER	-3.81	1.093	-38.763	1.62e-224	5.49e-223	503.383
LANCL1-AS1	-3.807	-2.976	-33.507	1.17e-181	2.13e-180	404.833
RP11-513N24.1	-3.807	-1.555	-39.011	1.51e-226	5.34e-225	508.031
ABC7-42404400C24.1	-3.806	0.954	-32.489	2.07e-173	3.3e-172	385.848
MIR143HG	-3.797	0.658	-44.257	3.78e-269	2.67e-267	606.023
ACADL	-3.792	1.155	-33.359	1.87e-180	3.33e-179	402.039
SH3GL2	-3.775	-1.893	-32.463	3.38e-173	5.36e-172	385.405
KCNA4	-3.775	-2.872	-32.721	2.76e-175	4.51e-174	390.197
MPO	-3.764	-0.856	-37.18	1.37e-211	3.8e-210	473.657
ARC	-3.761	0.168	-38.729	3.05e-224	1.03e-222	502.753
RBP2	-3.758	-3.093	-33.065	4.57e-178	7.79e-177	396.581
MFAP4	-3.755	6.345	-41.352	1.27e-245	6.1e-244	551.711
SLITRK2	-3.752	-1.483	-31.938	5.85e-169	8.7e-168	375.66
RP11-544L8__B.4	-3.752	-3.647	-42.338	1.24e-253	6.84e-252	570.126
BTNL8	-3.745	-1.522	-41.433	2.77e-246	1.35e-244	553.395
NPR1	-3.73	3.526	-51.676	0	0	741.283
SGCA	-3.722	1.599	-39.478	2.33e-230	8.66e-229	516.808
UPK3B	-3.716	2.661	-29.319	5.32e-148	5.79e-147	327.305
PCAT19	-3.714	2.155	-56.671	0	0	829.164
AFF3	-3.713	2.165	-38.547	9.4e-223	3.1e-221	499.297
GATA1	-3.701	-2.455	-48.166	2.14e-300	2.74e-298	677.663
SCGB1A1	-3.689	3.629	-16.062	1.88e-53	5.02e-53	109.88
CCL23	-3.689	-0.396	-37.51	2.77e-214	7.98e-213	479.855
OLAH	-3.684	-3.069	-33.82	3.38e-184	6.38e-183	410.669
AQP4	-3.68	4.489	-20.582	1.54e-82	6.36e-82	176.562
PLP1	-3.677	-2.634	-29.743	2.26e-151	2.58e-150	335.252
TBX4	-3.672	3.076	-43.846	7.81e-266	5.22e-264	598.376
ANGPT4	-3.66	-2.04	-36.307	1.83e-204	4.64e-203	457.26
CDO1	-3.66	0.748	-41.666	3.57e-248	1.8e-246	557.786
RP11-401P9.4	-3.656	1.432	-39.301	6.52e-229	2.38e-227	513.484
ACTC1	-3.655	-2.407	-31.514	1.52e-165	2.16e-164	367.818
CYP3A7	-3.655	-2.647	-34.603	1.46e-190	3.02e-189	425.3
CFD	-3.655	4.501	-46.327	9.18e-286	8.77e-284	644.157
FCAR	-3.654	-0.939	-32.622	1.77e-174	2.86e-173	388.342
OR2S1P	-3.654	-4.234	-44.874	4.1e-274	3.22e-272	617.077
RP11-243M5.5	-3.653	-3.815	-35.299	3.07e-196	6.81e-195	438.301
AC005264.2	-3.647	-2.748	-45.134	3.32e-276	2.7e-274	622.063
AC002398.12	-3.646	-2.326	-28.524	1e-141	9.88e-141	313.082
PLA2G1B	-3.639	-0.491	-23.647	1.97e-104	1.11e-103	227.326
TEK	-3.636	3.537	-54.928	0	0	798.853
RP11-736K20.4	-3.632	-0.103	-48.414	2.33e-302	3.11e-300	682.359
RMST	-3.631	-3.488	-30.683	7.1e-159	9.11e-158	352.488
TBX2-AS1	-3.625	-0.572	-43.547	2.04e-263	1.31e-261	592.814
FMO2	-3.62	5.026	-39.908	7.24e-234	2.87e-232	524.672
RP6-159A1.4	-3.616	0.614	-38.862	2.51e-225	8.62e-224	505.247
ABCA9	-3.615	1.797	-47.727	6.46e-297	7.74e-295	669.905
GRIK4	-3.61	-0.619	-43.123	5.4e-260	3.3e-258	584.943
AGAP11	-3.607	0.054	-37.786	1.52e-216	4.53e-215	485.05
HID1-AS1	-3.606	-3.254	-47.785	2.22e-297	2.67e-295	670.634
SFTPA1	-3.605	8.522	-15.457	6.47e-50	1.65e-49	101.609
RP3-331H24.6	-3.596	-3.386	-39.781	7.96e-233	3.07e-231	522.364
LINC00694	-3.593	-2.477	-39.94	4e-234	1.59e-232	525.405
GPD1	-3.586	1.313	-33.949	3.06e-185	5.88e-184	413.043
PTPN5	-3.582	-2.453	-36.195	1.5e-203	3.73e-202	455.151
AOX1	-3.579	2.858	-39.858	1.88e-233	7.34e-232	523.881
GRASP	-3.579	3.498	-56.992	0	0	834.761
LIMS2	-3.575	4.408	-60.393	0	0	892.815
C10orf67	-3.569	-2.184	-34.656	5.32e-191	1.11e-189	426.317
ADCY4	-3.568	3.336	-59.195	0	0	872.514
SOGA3	-3.566	0.379	-33.618	1.48e-182	2.74e-181	406.891
MGAM	-3.564	0.331	-35.697	1.77e-199	4.09e-198	445.807
CCL15-CCL14	-3.563	-0.459	-25.723	5.3e-120	3.75e-119	263.106
CPB2	-3.553	-0.629	-19.621	5.38e-76	2.02e-75	162.014
MUSK	-3.553	-2.162	-36.074	1.46e-202	3.55e-201	452.89
USHBP1	-3.553	1.498	-59.165	0	0	871.894
RP11-609N14.4	-3.551	1.046	-37.53	1.9e-214	5.51e-213	480.223
SFTA1P	-3.547	2.148	-26.34	9.9e-125	7.48e-124	273.837
IGSF10	-3.546	3.456	-37.884	2.41e-217	7.27e-216	486.771
LCN10	-3.545	-0.67	-30.486	2.71e-157	3.4e-156	348.829
LL22NC03-N95F10.1	-3.543	-2.169	-24.728	1.77e-112	1.12e-111	245.881
CLEC1B	-3.533	-2.933	-39.592	2.75e-231	1.04e-229	518.86
ADAMTS9-AS2	-3.53	-1.069	-38.972	3.17e-226	1.11e-224	507.301
IL18RAP	-3.526	0.901	-40.368	1.29e-237	5.47e-236	533.504
ADGRD1	-3.525	3.912	-32.692	4.79e-175	7.8e-174	389.393
DPCR1	-3.523	0.371	-20.345	6.57e-81	2.65e-80	173.247
FOXF1	-3.521	3.33	-56.095	0	0	819.216
LRRC71	-3.52	-1.661	-26.53	3.47e-126	2.69e-125	277.361
FOLR3	-3.515	-1.739	-29.142	1.32e-146	1.41e-145	324.285
ADGRB3	-3.515	-0.567	-35.913	3.04e-201	7.21e-200	449.871
PKNOX2	-3.514	1.841	-46.688	1.2e-288	1.23e-286	650.886
RGCC	-3.504	5.665	-59.025	0	0	869.609
IGFN1	-3.502	-0.747	-27.542	5e-134	4.36e-133	295.352
XIRP2	-3.501	-3.835	-35.343	1.34e-196	2.99e-195	439.126
TBX2	-3.498	5.006	-52.501	0	0	755.946
C6orf25	-3.497	-0.897	-42.479	9e-255	5.03e-253	572.931
ITGA8	-3.494	3.718	-42.854	8.17e-258	4.88e-256	579.882
ADRA1D	-3.49	-0.984	-36.095	9.84e-203	2.41e-201	453.297
SLIT3	-3.486	4.928	-41.698	1.95e-248	9.84e-247	558.215
RP11-473M20.9	-3.485	-0.182	-46.858	5.24e-290	5.5e-288	653.957
OTC	-3.481	-3.92	-38.362	3.05e-221	9.84e-220	495.719
STXBP6	-3.48	2.679	-36.89	3.17e-209	8.52e-208	468.149
ITLN1	-3.47	-1.312	-24.701	2.82e-112	1.77e-111	245.386
TRIM71	-3.47	-1.3	-28.927	6.65e-145	6.87e-144	320.366
LGI4	-3.467	1.395	-53.227	0	0	768.841
PPP1R14A	-3.459	2.799	-48.476	7.49e-303	1.01e-300	683.563
ABI3BP	-3.458	4.568	-41.233	1.17e-244	5.6e-243	549.536
SLC24A4	-3.455	-0.139	-44.554	1.52e-271	1.14e-269	611.511
PEAR1	-3.451	3.151	-57.226	0	0	838.796
CNTFR	-3.448	-0.973	-28.684	5.48e-143	5.52e-142	315.952
F2RL3	-3.446	2.508	-40.062	4.01e-235	1.63e-233	527.74
LPL	-3.438	4.695	-34.899	5.65e-193	1.21e-191	430.576
CACNA2D2	-3.437	4.184	-26.559	2.06e-126	1.6e-125	277.478
LDB3	-3.437	0.35	-46.633	3.3e-288	3.35e-286	649.84
IZUMO1	-3.433	-2.262	-33.254	1.34e-179	2.35e-178	400.113
RP1-78O14.1	-3.433	-0.543	-37.784	1.58e-216	4.68e-215	485.015
HSPB2-C11orf52	-3.431	-0.348	-34.427	3.94e-189	7.98e-188	422.021
KCNA5	-3.431	-0.904	-35.559	2.36e-198	5.39e-197	443.227
RP11-243M5.3	-3.431	-4.016	-40.827	2.35e-241	1.06e-239	541.898
ANO2	-3.427	-0.026	-46.804	1.43e-289	1.49e-287	652.961
CSF3R	-3.426	5.3	-37.609	4.25e-215	1.24e-213	481.46
LOXHD1	-3.426	-1.509	-41.745	8.13e-249	4.13e-247	559.216
UNC45B	-3.421	-1.842	-41.556	2.8e-247	1.4e-245	555.669
LGI3	-3.419	1.248	-19.677	2.25e-76	8.51e-76	162.773
NPPA	-3.41	-3.225	-33.08	3.43e-178	5.85e-177	396.865
MYO16-AS1	-3.406	-4.168	-38.065	8.11e-219	2.5e-217	490.131
RAMP3	-3.406	3.946	-52.799	0	0	761.282
bP-2189O9.2	-3.401	-1.458	-32.336	3.58e-172	5.58e-171	383.046
EFCC1	-3.401	1.59	-44.557	1.44e-271	1.08e-269	611.6
RP5-839B4.8	-3.398	-1.503	-25.999	4.14e-122	3.01e-121	267.988
RP11-236L14.2	-3.395	-2.144	-41.948	1.82e-250	9.52e-249	562.974
GFI1B	-3.394	-2.842	-33.136	1.21e-178	2.08e-177	397.911
COL4A3	-3.387	3.013	-27.81	4.03e-136	3.62e-135	299.948
NRG3	-3.382	-2.282	-36.15	3.5e-203	8.64e-202	454.31
RP11-238K6.1	-3.377	-2.208	-22.768	5.25e-98	2.71e-97	212.641
RP11-15E1.5	-3.375	-3.595	-34.762	7.3e-192	1.55e-190	428.261
PDE1C	-3.363	1.441	-40.398	7.34e-238	3.12e-236	534.066
PNMT	-3.36	-1.363	-28.098	2.24e-138	2.08e-137	305.367
C1QTNF7	-3.357	1.045	-33.16	7.78e-179	1.34e-177	398.32
S1PR1	-3.357	4.72	-54.104	0	0	784.343
NOVA2	-3.356	2.172	-57.89	0	0	850.18
RPL13AP17	-3.353	-1.993	-21.757	9.26e-91	4.31e-90	195.989
ATOH8	-3.352	3.422	-28.635	1.35e-142	1.35e-141	314.793
ADH1A	-3.351	-3.617	-38.736	2.68e-224	9.03e-223	502.762
TNR	-3.349	-1.625	-27.623	1.16e-134	1.02e-133	296.835
FAM189A2	-3.349	2.697	-34.169	4.98e-187	9.82e-186	417.081
LRRN3	-3.349	0.452	-36.13	5.13e-203	1.26e-201	453.94
SFTPA2	-3.348	8.997	-14.583	5.62e-45	1.33e-44	90.294
SYNPO2L	-3.347	-1.719	-36.855	6.2e-209	1.66e-207	467.543
CYP1A1	-3.338	-2.734	-21.179	1.11e-86	4.86e-86	186.66
PLA2G2A	-3.335	1.139	-23.086	2.56e-100	1.36e-99	217.793
CTD-2525P14.5	-3.335	-3.527	-38.271	1.68e-220	5.36e-219	494.046
bP-21264C1.1	-3.328	-1.845	-31.151	1.25e-162	1.7e-161	361.112
MYL3	-3.322	-1.587	-42.487	7.76e-255	4.34e-253	573.05
MEFV	-3.32	0.664	-43.931	1.61e-266	1.09e-264	599.975
HSPB7	-3.316	1.875	-39.458	3.4e-230	1.26e-228	516.426
ROBO4	-3.315	4.563	-56.087	0	0	819.055
F11	-3.313	-1.81	-21.393	3.46e-88	1.55e-87	190.074
RP11-334J6.7	-3.311	0.424	-12.53	3.14e-34	6.37e-34	66.172
CROCC2	-3.305	-1.92	-25.099	2.84e-115	1.87e-114	252.295
TDRD10	-3.305	0.688	-29.986	2.63e-153	3.07e-152	339.628
RP11-386M24.3	-3.304	-2.842	-30.217	3.77e-155	4.54e-154	343.932
AGRP	-3.303	-2.698	-32.496	1.83e-173	2.93e-172	386.013
RP11-386M24.6	-3.302	-1.109	-28.41	7.97e-141	7.72e-140	310.986
ABCC13	-3.3	-2.614	-27.946	3.48e-137	3.18e-136	302.655
RP11-830F9.6	-3.297	-2.362	-47.114	4.86e-292	5.29e-290	658.477
SVEP1	-3.295	4.637	-44.549	1.68e-271	1.25e-269	611.322
RP11-635O16.2	-3.294	-2.867	-23.651	1.82e-104	1.03e-103	227.504
CYP2B7P	-3.292	4.389	-20.079	4.29e-79	1.68e-78	168.659
ADAMTSL3	-3.282	2.615	-38.544	9.92e-223	3.26e-221	499.222
FAT3	-3.279	0.326	-30.194	5.75e-155	6.89e-154	343.457
C8B	-3.276	-1.673	-20.928	6.21e-85	2.65e-84	182.594
ADGRG3	-3.276	1.253	-32.545	7.41e-174	1.19e-172	386.862
FAM189A1	-3.276	-0.769	-33.014	1.17e-177	1.98e-176	395.649
ZNF385B	-3.27	2.142	-24.88	1.27e-113	8.11e-113	248.301
RP11-302L19.3	-3.264	-1.876	-37.132	3.4e-211	9.37e-210	472.735
A2M	-3.262	9.887	-42.793	2.55e-257	1.51e-255	578.688
CTB-134H23.3	-3.258	-0.653	-27.746	1.26e-135	1.12e-134	299.022
RASGRP2	-3.255	2.791	-45.682	1.33e-280	1.15e-278	632.374
ABCA10	-3.253	0.514	-39.144	1.24e-227	4.44e-226	510.546
LRRC74B	-3.248	-2.719	-21.361	5.83e-88	2.6e-87	189.595
CTB-61M7.2	-3.242	-1.758	-33.842	2.24e-184	4.24e-183	411.096
SLC19A3	-3.242	1.39	-36.786	2.27e-208	6.03e-207	466.237
DPP6	-3.241	-1.719	-30.212	4.18e-155	5.03e-154	343.82
SLC5A4	-3.241	-2.119	-39.979	1.91e-234	7.66e-233	526.16
PTGIR	-3.236	2.58	-46.209	8.05e-285	7.53e-283	642.08
C2orf91	-3.233	-2.565	-29.378	1.79e-148	1.97e-147	328.59
RP11-403A3.3	-3.232	-2.22	-27.247	9.79e-132	8.26e-131	290.127
ART4	-3.228	-0.516	-30.793	9.48e-160	1.24e-158	354.474
NMUR1	-3.227	-0.142	-41.534	4.18e-247	2.08e-245	555.322
RP11-789C17.1	-3.224	-1.634	-37.841	5.48e-217	1.64e-215	486.054
C11orf96	-3.224	4.786	-38.11	3.46e-219	1.08e-217	490.899
HSPA12B	-3.223	2.838	-58.122	0	0	854.185
CCDC37	-3.22	-1.737	-20.917	7.38e-85	3.14e-84	182.426
SLC16A12	-3.22	0.049	-27.8	4.82e-136	4.32e-135	299.96
MMRN1	-3.219	2.785	-34.706	2.1e-191	4.42e-190	427.139
PLAC9	-3.218	1.749	-46.264	2.92e-285	2.77e-283	643.094
LINC00702	-3.217	0.095	-40.586	2.19e-239	9.54e-238	537.575
RP1-310O13.7	-3.214	-2.923	-37.528	1.95e-214	5.64e-213	480.149
SMAD6	-3.213	3.711	-46.45	9.45e-287	9.28e-285	646.478
KLF17	-3.212	-2.861	-40.842	1.77e-241	8e-240	542.277
HIGD1B	-3.207	0.938	-42.513	4.74e-255	2.67e-253	573.604
IL18R1	-3.207	2.722	-43.646	3.23e-264	2.11e-262	594.671
RP11-77A13.1	-3.206	-3.135	-22.04	9.03e-93	4.31e-92	200.655
SLCO2A1	-3.206	5.742	-38.218	4.53e-220	1.44e-218	492.893
MGC27382	-3.205	-3.322	-27.789	5.9e-136	5.28e-135	299.839
MS4A14	-3.205	1.148	-40.382	9.96e-238	4.22e-236	533.765
RP11-588H23.3	-3.203	0.42	-27.913	6.3e-137	5.73e-136	301.978
CLEC12B	-3.198	-2.551	-33.491	1.58e-181	2.87e-180	404.543
KIAA0408	-3.197	1.987	-32.113	2.28e-170	3.45e-169	378.805
FAM153B	-3.196	-0.703	-24.942	4.32e-114	2.79e-113	249.53
SYN2	-3.196	-0.613	-24.95	3.81e-114	2.46e-113	249.653
CYP3A5	-3.195	1.633	-27.571	2.93e-134	2.56e-133	295.785
IRX1	-3.19	-0.539	-21.51	5.17e-89	2.34e-88	191.905
ACVRL1	-3.189	5.297	-60.252	0	0	890.418
KHDRBS2	-3.188	-0.888	-26.459	1.21e-125	9.29e-125	276.088
NKD1	-3.179	2.554	-36.152	3.4e-203	8.41e-202	454.281
CTD-2536I1.2	-3.177	-3.247	-40.371	1.23e-237	5.19e-236	533.428
RP11-241F15.1	-3.174	-3.818	-34.578	2.32e-190	4.78e-189	424.8
KIR2DL1	-3.173	-3.292	-30.971	3.52e-161	4.68e-160	357.782
MAPK4	-3.17	0.359	-24.09	1.03e-107	6.11e-107	234.827
CTD-2033D15.2	-3.169	-1.414	-27.654	6.63e-135	5.86e-134	297.389
ARHGEF15	-3.169	3.396	-53.78	0	0	778.665
PTPRB	-3.168	5.219	-49.411	3.1103962027483e-310	4.91e-308	700.453
LMOD1	-3.162	4.117	-42.662	2.93e-256	1.71e-254	576.273
SEMA3B	-3.16	4.469	-35.432	2.54e-197	5.71e-196	440.597
STARD8	-3.156	3.567	-54.444	0	0	790.358
CCL14	-3.154	2.343	-26.89	5.72e-129	4.62e-128	283.564
OR7E36P	-3.153	-3.878	-30.367	2.43e-156	2.98e-155	346.66
GCOM1	-3.151	-0.126	-30.133	1.76e-154	2.1e-153	342.349
RERGL	-3.15	-1.957	-24.75	1.21e-112	7.67e-112	246.251
CLEC1A	-3.15	1.923	-47.446	1.1e-294	1.21e-292	664.774
EMCN	-3.149	3.396	-42.226	1.01e-252	5.48e-251	568.186
RP11-482H16.1	-3.148	0.162	-34.121	1.21e-186	2.37e-185	416.292
RP11-359M6.1	-3.144	-3.07	-25.892	2.7e-121	1.95e-120	266.159
KCNE1	-3.144	0.204	-33.907	6.7e-185	1.28e-183	412.286
PGM5	-3.143	2.591	-34.063	3.57e-186	6.95e-185	415.122
SCN1A	-3.135	0.013	-20.696	2.53e-83	1.05e-82	178.809
SDPR	-3.132	5.203	-37.001	3.99e-210	1.09e-208	470.02
FBLN5	-3.129	5.406	-44.296	1.85e-269	1.32e-267	606.589
FCGR3B	-3.124	1.798	-29.411	9.75e-149	1.07e-147	329.066
ANGPTL5	-3.124	-3.323	-34.066	3.41e-186	6.64e-185	415.248
ITIH3	-3.124	0.381	-41.14	6.71e-244	3.16e-242	547.956
RP11-613D13.8	-3.123	-2.055	-33.412	6.94e-181	1.25e-179	403.072
CCK	-3.122	-3.213	-24.445	2.32e-110	1.42e-109	241.048
GSTM5	-3.121	1.695	-43.77	3.22e-265	2.14e-263	596.992
ZNF536	-3.119	-3.385	-27.436	3.33e-133	2.85e-132	293.52
NOSTRIN	-3.118	2.891	-39.864	1.65e-233	6.49e-232	524.005
PLCXD3	-3.114	0.511	-26.099	7.1e-123	5.23e-122	269.672
LRRC36	-3.111	0.446	-30.036	1.05e-153	1.24e-152	340.549
FGR	-3.107	4.592	-48.544	2.18e-303	2.99e-301	684.719
LINC01268	-3.103	-0.81	-35.981	8.42e-202	2.01e-200	451.153
HHIP	-3.102	2.005	-19.823	2.33e-77	8.92e-77	164.971
C10orf105	-3.102	-1.715	-32.281	9.94e-172	1.54e-170	382.028
RP11-476D10.1	-3.1	-1.468	-21.837	2.5e-91	1.17e-90	197.269
PLEKHH2	-3.099	4.219	-41	9.22e-243	4.29e-241	545.199
AC018647.3	-3.094	-2.863	-34.537	4.96e-190	1.01e-188	424.077
LDB2	-3.094	4.092	-53.55	0	0	774.598
KCNB1	-3.093	-1.222	-28.162	7.06e-139	6.62e-138	306.514
LEFTY2	-3.092	-1.134	-26.466	1.07e-125	8.2e-125	276.222
C20orf166-AS1	-3.092	-3.501	-34.685	3.12e-191	6.53e-190	426.815
1944-03-01	-3.092	-1.006	-40.083	2.74e-235	1.11e-233	528.137
CDH5	-3.092	5.603	-52.143	0	0	749.555
GATA5	-3.091	-0.852	-30.584	4.41e-158	5.59e-157	350.647
RP5-1024N4.4	-3.09	-2.092	-33.238	1.79e-179	3.13e-178	399.827
PRELP	-3.089	6.104	-34.722	1.56e-191	3.3e-190	427.208
KL	-3.088	1.175	-36.78	2.51e-208	6.67e-207	466.141
SLC51B	-3.085	-1.594	-25.684	1.04e-119	7.34e-119	262.472
LRRC32	-3.085	5.386	-49.192	0	2.55e-306	696.466
NEGR1	-3.081	1.862	-35.273	5.02e-196	1.11e-194	437.827
HPD	-3.08	-1.813	-30.845	3.61e-160	4.74e-159	355.46
APOA1	-3.08	-2.239	-33.43	4.94e-181	8.89e-180	403.409
LINC00487	-3.079	-3.348	-32.457	3.82e-173	6.05e-172	385.269
SLCO4A1	-3.077	3.345	-28.687	5.26e-143	5.29e-142	315.744
CD36	-3.071	4.581	-37.888	2.26e-217	6.82e-216	486.736
F10	-3.069	1.258	-40.491	1.29e-238	5.53e-237	535.806
CTB-50L17.14	-3.068	-1.934	-28.01	1.09e-137	1.01e-136	303.796
AATK	-3.068	2.922	-38.462	4.57e-222	1.49e-220	497.677
WFDC1	-3.068	2.215	-41.553	2.97e-247	1.49e-245	555.658
MYRF	-3.065	4.266	-32.988	1.91e-177	3.23e-176	394.878
RXFP1	-3.065	0.333	-36.867	4.91e-209	1.31e-207	467.784
SLED1	-3.063	-2.978	-29.532	1.07e-149	1.19e-148	331.405
RP5-1007F24.1	-3.063	-2.543	-32.782	8.88e-176	1.46e-174	391.331
CTD-2006K23.1	-3.063	-2.857	-34.966	1.6e-193	3.46e-192	432.095
WNT3A	-3.062	0.584	-22.035	9.78e-93	4.67e-92	200.404
MYBPC3	-3.061	-1.786	-33.882	1.07e-184	2.03e-183	411.834
RXRG	-3.058	-0.819	-27.203	2.15e-131	1.8e-130	289.299
RP11-1024P17.1	-3.058	-0.246	-45.123	4.05e-276	3.28e-274	622.026
ANKRD20A2	-3.055	-2.685	-23.663	1.49e-104	8.45e-104	227.693
CACNA1D	-3.053	2.549	-27.86	1.62e-136	1.46e-135	300.905
CMTM2	-3.05	-1.494	-37.996	2.98e-218	9.11e-217	488.966
TMEM74B	-3.05	1.622	-40.136	1e-235	4.12e-234	529.151
IHH	-3.049	-1.985	-24.424	3.33e-110	2.03e-109	240.65
HLA-V	-3.043	0.382	-25.73	4.68e-120	3.31e-119	263.198
FPR2	-3.042	1.202	-30.217	3.79e-155	4.56e-154	343.841
CD300E	-3.042	2.124	-35.659	3.57e-199	8.22e-198	445.054
KCNT2	-3.041	0.499	-39.209	3.7e-228	1.34e-226	511.758
VWA5B1	-3.039	-3.851	-32.674	6.66e-175	1.08e-173	389.295
ZEB2-AS1	-3.039	-1.939	-43.606	6.76e-264	4.38e-262	593.85
CTD-2545M3.8	-3.038	-2.69	-30.43	7.55e-157	9.37e-156	347.834
SLIT2	-3.037	4.717	-42.265	4.86e-253	2.65e-251	568.821
RGN	-3.036	1.75	-31.369	2.26e-164	3.15e-163	365.027
ANKRD20A17P	-3.036	-1.912	-32.977	2.34e-177	3.96e-176	394.963
WBSCR17	-3.033	1.718	-31.278	1.2e-163	1.66e-162	363.359
TTLL6	-3.028	-1.611	-22.961	2.08e-99	1.09e-98	215.835
ATP13A4-AS1	-3.027	-2.729	-19.459	6.49e-75	2.39e-74	159.647
GATA2	-3.027	3.711	-42.667	2.68e-256	1.57e-254	576.393
ABCA6	-3.022	2.524	-40.202	2.91e-236	1.21e-234	530.36
SYNDIG1L	-3.021	-1.331	-28.652	9.89e-143	9.91e-142	315.374
C11orf21	-3.021	0.626	-36.948	1.07e-209	2.9e-208	469.299
LINC00982	-3.02	-0.083	-26.537	3.03e-126	2.36e-125	277.44
LINC00656	-3.019	-3.769	-37.356	4.95e-213	1.39e-211	476.874
TGFBR3	-3.017	4.443	-41.448	2.1e-246	1.03e-244	553.564
PREX2	-3.015	2.655	-41.061	2.93e-243	1.37e-241	546.454
EPAS1	-3.015	8.666	-48.31	1.54e-301	2.03e-299	680.449
CORO6	-3.012	1.539	-28.037	6.66e-138	6.17e-137	304.167
MAP1LC3C	-3.006	-0.856	-24.89	1.06e-113	6.83e-113	248.636
CACNA1S	-3.006	-3.747	-30.45	5.24e-157	6.51e-156	348.193
NOTCH4	-3.006	4.801	-53.791	0	0	778.815
LINC01314	-3.004	-0.747	-28.95	4.43e-145	4.59e-144	320.757
AQP1	-3.004	7.93	-31.52	1.37e-165	1.94e-164	367.533
CELF2-AS1	-3.003	-2.025	-28.009	1.12e-137	1.03e-136	303.779
ST6GALNAC3	-2.999	1.45	-42.807	1.96e-257	1.16e-255	579.09
LINC00162	-2.998	-3.509	-24.612	1.31e-111	8.19e-111	243.922
RASIP1	-2.998	3.71	-47.703	9.92e-297	1.18e-294	669.445
VEPH1	-2.994	2.579	-25.561	8.97e-119	6.22e-118	260.1
MASP1	-2.993	1.202	-32.034	9.88e-170	1.49e-168	377.378
DUOX1	-2.991	5.54	-30.278	1.23e-155	1.49e-154	344.612
MYO15B	-2.989	4.809	-33.033	8.24e-178	1.4e-176	395.671
SMTNL2	-2.989	-0.055	-34.193	3.17e-187	6.26e-186	417.638
SOSTDC1	-2.987	1.607	-17.136	5.92e-60	1.74e-59	125.046
JPH2	-2.987	1.274	-38.108	3.58e-219	1.11e-217	491.086
HPSE2	-2.984	-0.804	-28.048	5.49e-138	5.09e-137	304.454
ACR	-2.984	-1.888	-37.951	6.89e-218	2.1e-216	488.118
KLF2	-2.982	4.259	-41.229	1.28e-244	6.11e-243	549.471
PGR	-2.978	1.055	-37.301	1.39e-212	3.92e-211	475.93
MYH11	-2.976	6.514	-28.327	3.59e-140	3.42e-139	309.021
LINC01105	-2.974	-3.403	-24.756	1.09e-112	6.89e-112	246.402
EDN3	-2.971	-3.61	-22.558	1.72e-96	8.63e-96	209.214
RP11-80P20.3	-2.971	0.009	-31.542	9.09e-166	1.3e-164	368.299
RP11-325L12.6	-2.97	-2.596	-41.107	1.24e-243	5.81e-242	547.249
RP11-326C3.15	-2.965	-3.668	-33.037	7.66e-178	1.3e-176	396.051
MARCO	-2.964	4.705	-24.355	1.09e-109	6.63e-109	238.961
RYR2	-2.964	1.83	-33.15	9.28e-179	1.6e-177	398.111
GALNT16	-2.963	0.739	-31.775	1.22e-167	1.77e-166	372.585
RP11-96C23.11	-2.96	-1.369	-28.501	1.54e-141	1.51e-140	312.637
CTD-2515H24.2	-2.958	-3.086	-32.443	4.93e-173	7.81e-172	385.018
ANKRD20A7P	-2.957	-4.036	-26.937	2.46e-129	2e-128	284.636
SORBS1	-2.957	4.407	-43.586	9.8e-264	6.3e-262	593.459
GGTLC2	-2.955	-3.101	-24.915	6.89e-114	4.43e-113	249.148
TBX5-AS1	-2.948	2.291	-40.026	7.9e-235	3.19e-233	527.072
SUSD2	-2.947	5.617	-24.003	4.54e-107	2.66e-106	232.886
KIR3DL1	-2.941	-2.951	-30.468	3.74e-157	4.66e-156	348.537
TMC2	-2.941	-2.602	-30.751	2.05e-159	2.66e-158	353.729
AC104809.4	-2.939	-2.738	-24.134	4.9e-108	2.91e-107	235.698
RP11-494M8.4	-2.939	-3.275	-31.057	7.19e-162	9.63e-161	359.368
LRRN4	-2.938	1.615	-19.613	6.02e-76	2.26e-75	161.763
BPI	-2.932	-2.099	-28.571	4.27e-142	4.23e-141	313.931
KCNK17	-2.927	0.291	-31.387	1.61e-164	2.25e-163	365.421
HMCN2	-2.925	1.325	-31.962	3.77e-169	5.61e-168	376.036
SULT1C4	-2.925	0.85	-37.658	1.71e-215	5e-214	482.63
RP11-701P16.5	-2.922	-2.532	-31.065	6.24e-162	8.37e-161	359.514
GFRA1	-2.921	1.553	-26.875	7.54e-129	6.08e-128	283.349
NCKAP5	-2.92	2.292	-30.263	1.62e-155	1.97e-154	344.621
CCDC85A	-2.92	0.795	-32.053	6.88e-170	1.04e-168	377.753
CDHR4	-2.919	-1.034	-17.995	2.39e-65	7.62e-65	137.595
RP11-434D9.1	-2.919	-2.723	-30.934	6.92e-161	9.16e-160	357.112
CCDC141	-2.917	-0.149	-27.189	2.78e-131	2.32e-130	289.023
RNF182	-2.912	0.314	-28.811	5.47e-144	5.59e-143	318.217
LRRC18	-2.899	-2.31	-25.227	3.09e-116	2.06e-115	254.52
KIAA1456	-2.899	1.062	-32.198	4.68e-171	7.17e-170	380.43
TRPC3	-2.896	-1.352	-39.38	1.48e-229	5.43e-228	514.953
SRPX	-2.893	3.367	-37.907	1.58e-217	4.79e-216	487.199
DNAH12	-2.891	-0.394	-20.146	1.5e-79	5.92e-79	170.166
AC007743.1	-2.89	0.403	-36.016	4.36e-202	1.05e-200	451.804
RP11-672A2.4	-2.89	-2.707	-38.588	4.32e-223	1.43e-221	500.042
ADGB	-2.889	-2.453	-19.069	2.55e-72	9.05e-72	153.68
SFTPB	-2.885	10.352	-13.757	1.66e-40	3.69e-40	80.091
GOLGA8O	-2.884	-3.086	-23.733	4.55e-105	2.59e-104	228.892
MYOZ2	-2.883	-3.523	-33.245	1.58e-179	2.76e-178	399.93
IQSEC3	-2.883	0.794	-35.711	1.36e-199	3.14e-198	446.066
GRK5	-2.88	4.651	-54.515	0	0	791.572
COL6A5	-2.879	1.548	-26.301	2e-124	1.5e-123	273.181
CTC-510F12.2	-2.878	-2.667	-34.722	1.55e-191	3.28e-190	427.537
C1orf87	-2.876	-1.869	-17.55	1.57e-62	4.77e-62	131.184
AC109642.1	-2.874	0.815	-30.917	9.49e-161	1.25e-159	356.736
RP11-622C24.2	-2.873	-2.935	-33.914	5.85e-185	1.12e-183	412.422
CXCR2	-2.872	0.914	-30.764	1.61e-159	2.09e-158	353.908
TRIM63	-2.866	-3.143	-27.374	1.01e-132	8.6e-132	292.411
CAMP	-2.865	-1.636	-28.722	2.77e-143	2.8e-142	316.65
VSIG2	-2.863	2.518	-20.709	2.06e-83	8.56e-83	178.828
INSC	-2.863	-2.215	-29.456	4.31e-149	4.78e-148	330.008
AC006273.4	-2.863	-3.574	-36.63	4.22e-207	1.11e-205	463.263
VGLL3	-2.861	4.238	-36.838	8.53e-209	2.27e-207	467.025
AC104809.2	-2.86	-3.718	-23.929	1.61e-106	9.39e-106	232.239
ELN	-2.86	6.062	-27.855	1.79e-136	1.62e-135	300.513
PLIN5	-2.86	1.284	-30.443	5.98e-157	7.44e-156	347.979
LAMC3	-2.859	4.132	-37.959	5.91e-218	1.8e-216	488.114
ANGPT1	-2.858	3.321	-36.369	5.78e-205	1.48e-203	458.294
SH2D3C	-2.858	4.283	-55.219	0	0	803.926
ADRA1B	-2.857	-0.585	-26.163	2.28e-123	1.69e-122	270.848
GLDN	-2.856	2.294	-34.287	5.44e-188	1.09e-186	419.321
UPB1	-2.852	-1.599	-33.981	1.67e-185	3.24e-184	413.686
AKAP12	-2.851	5.15	-33.278	8.49e-180	1.5e-178	400.223
DLC1	-2.85	5.604	-34.993	9.65e-194	2.08e-192	432.299
IP6K3	-2.846	0.237	-22.39	2.79e-95	1.39e-94	206.266
AC093609.1	-2.846	-3.493	-36.585	9.9e-207	2.58e-205	462.418
GIMAP8	-2.846	3.999	-44.974	6.43e-275	5.1e-273	619.226
CTB-12A17.2	-2.844	-3.339	-29.437	6.13e-149	6.77e-148	329.663
KLF15	-2.843	2.387	-30.545	9.09e-158	1.15e-156	349.794
BMX	-2.843	0.023	-34.252	1.03e-187	2.06e-186	418.755
SLC26A8	-2.842	-2.385	-30.737	2.64e-159	3.41e-158	353.477
ADRB2	-2.838	2.395	-35.237	9.89e-196	2.17e-194	437.121
RGS11	-2.835	1.571	-31.746	2.06e-167	2.99e-166	372.028
RP11-67C2.2	-2.834	-3.369	-33.259	1.21e-179	2.13e-178	400.195
RP11-674P19.2	-2.828	-3.304	-31.041	9.67e-162	1.29e-160	359.072
CTA-212A2.1	-2.827	-0.681	-41.06	3.03e-243	1.42e-241	546.435
RP11-352D13.6	-2.824	-1.934	-24.528	5.56e-111	3.44e-110	242.435
LINC00891	-2.822	1.204	-31.208	4.39e-163	5.98e-162	362.091
GPA33	-2.82	-0.622	-23.399	1.3e-102	7.14e-102	223.154
CYP4Z1	-2.82	-1.668	-24.132	5.06e-108	3.01e-107	235.626
ACTG2	-2.82	4.006	-32.301	6.96e-172	1.08e-170	382.106
LRRK2	-2.817	5.367	-25.115	2.14e-115	1.41e-114	252.043
RP11-154D6.1	-2.814	-3.299	-34.195	3.02e-187	5.97e-186	417.667
HDC	-2.813	1.361	-29.291	8.81e-148	9.56e-147	326.893
ESAM	-2.81	5.39	-47.441	1.2e-294	1.31e-292	664.571
LTK	-2.809	1.987	-25.503	2.48e-118	1.71e-117	259.137
HK3	-2.809	3.752	-36.333	1.14e-204	2.89e-203	457.578
ADAMTSL4	-2.808	4.788	-40.269	8.34e-237	3.48e-235	531.448
FAM110D	-2.807	0.289	-46.285	1.98e-285	1.88e-283	643.452
RANBP3L	-2.806	-0.719	-30.74	2.5e-159	3.23e-158	353.509
KLHL41	-2.806	-0.941	-35.34	1.45e-196	3.22e-195	439.119
AC004947.2	-2.805	-2.848	-25.549	1.12e-118	7.73e-118	260.144
CYP17A1	-2.805	-2.34	-29.263	1.48e-147	1.6e-146	326.484
CACNA1H	-2.805	3.153	-33.665	6.13e-183	1.14e-181	407.632
HAPLN2	-2.799	-3.432	-29.888	1.58e-152	1.82e-151	337.907
FCN1	-2.799	2.997	-30.663	1.03e-158	1.31e-157	351.92
PRAM1	-2.795	2.212	-41	9.33e-243	4.33e-241	545.313
RP11-146D12.2	-2.79	-1.85	-29.174	7.48e-147	7.98e-146	324.857
KIR2DS4	-2.788	-3.294	-24.818	3.76e-113	2.39e-112	247.459
NRAP	-2.788	-3.648	-26.016	3.02e-122	2.2e-121	268.355
ITIH5	-2.786	3.56	-30.247	2.17e-155	2.62e-154	344.209
P2RX1	-2.785	1.833	-37.116	4.56e-211	1.25e-209	472.426
PGM5P4-AS1	-2.778	-3.533	-29.83	4.63e-152	5.31e-151	336.834
MMP25	-2.778	2.164	-35.52	4.9e-198	1.12e-196	442.436
PTGDS	-2.775	5.578	-30.106	2.91e-154	3.45e-153	341.447
RP11-96C23.13	-2.775	-2.078	-31.383	1.73e-164	2.42e-163	365.388
CPAMD8	-2.774	3.791	-28.018	9.5e-138	8.76e-137	303.598
ADAMTS1	-2.774	5.852	-37.408	1.88e-213	5.34e-212	477.662
TBX3	-2.771	4.193	-39.965	2.48e-234	9.91e-233	525.8
SLC14A1	-2.77	0.331	-26.761	5.65e-128	4.48e-127	281.402
SLFN14	-2.77	-3.332	-33.65	8.15e-183	1.51e-181	407.485
CAMK2A	-2.769	-0.792	-35.591	1.28e-198	2.92e-197	443.84
CDH23	-2.768	2.635	-35.442	2.1e-197	4.73e-196	440.955
SOD3	-2.768	4.826	-36.996	4.32e-210	1.17e-208	469.96
CFP	-2.767	1.713	-41.217	1.59e-244	7.55e-243	549.395
CTD-2626G11.2	-2.766	0.382	-21.434	1.78e-88	8.02e-88	190.625
RP4-671O14.5	-2.765	-1.365	-26.774	4.54e-128	3.61e-127	281.679
TTN	-2.765	3.031	-36.487	6.25e-206	1.61e-204	460.543
TSPAN32	-2.764	0.251	-36.662	2.32e-207	6.08e-206	463.935
CTD-2267D19.1	-2.764	-0.925	-38.88	1.77e-225	6.1e-224	505.589
DIO3	-2.763	-0.987	-25.138	1.45e-115	9.55e-115	252.932
PCSK2	-2.762	-0.287	-14.174	9.66e-43	2.22e-42	85.708
COX4I2	-2.761	1.83	-41.919	3.12e-250	1.62e-248	562.52
PGA3	-2.76	-3.593	-19.347	3.65e-74	1.33e-73	157.966
DENND3	-2.756	5.478	-49.282	0	4.98e-307	698.11
PYGM	-2.753	0.169	-45.739	4.68e-281	4.16e-279	633.391
DNAAF1	-2.751	1.236	-23.415	9.89e-103	5.46e-102	223.331
VNN3	-2.747	-0.191	-23.62	3.1e-104	1.74e-103	226.862
SNTG2	-2.747	-3.232	-27.336	2.01e-132	1.71e-131	291.726
SFTA3	-2.745	4.397	-13.688	3.84e-40	8.5e-40	79.249
TBX5	-2.745	3.087	-40.843	1.77e-241	8e-240	542.333
RTP5	-2.736	-3.121	-28.525	9.96e-142	9.81e-141	313.098
LAMA2	-2.734	4.937	-37.166	1.79e-211	4.95e-210	473.134
SEC14L6	-2.731	1.283	-24.859	1.84e-113	1.17e-112	247.993
RP11-326C3.12	-2.73	-3.449	-31.507	1.73e-165	2.46e-164	367.679
GPR146	-2.729	2.467	-46.374	3.86e-286	3.74e-284	645.116
NECAB1	-2.727	1.306	-33.735	1.66e-183	3.11e-182	409.05
AC005740.6	-2.727	-2.561	-36.505	4.44e-206	1.15e-204	460.958
RASL12	-2.727	3.603	-45.711	7.74e-281	6.8e-279	632.876
RP11-136K7.2	-2.726	-3.949	-26.979	1.17e-129	9.57e-129	285.375
FAM162B	-2.721	0.91	-38.082	5.86e-219	1.81e-217	490.599
HYAL1	-2.719	3.516	-32.932	5.45e-177	9.12e-176	393.909
TPSD1	-2.717	-0.518	-19.228	2.24e-73	8.07e-73	155.995
MYH6	-2.715	-3.639	-20.034	8.74e-79	3.41e-78	168.571
LIPN	-2.712	-3.725	-30.331	4.7e-156	5.76e-155	346.004
C6	-2.709	-0.413	-17.951	4.53e-65	1.44e-64	136.922
RP11-863P13.4	-2.708	-3.205	-29.132	1.61e-146	1.71e-145	324.105
LINC00551	-2.707	-2.683	-24.965	2.93e-114	1.89e-113	249.991
TIMP3	-2.707	8.7	-34.873	9.09e-193	1.94e-191	430.09
SRL	-2.707	-0.594	-35.986	7.75e-202	1.86e-200	451.236
FZD4	-2.705	4.995	-45.551	1.5e-279	1.28e-277	629.83
RAI2	-2.703	3.341	-44.918	1.82e-274	1.44e-272	618.227
LIN7A	-2.702	2.193	-36.245	5.91e-204	1.48e-202	456.05
NR4A1	-2.701	6.777	-29.81	6.64e-152	7.62e-151	336.019
MEOX2	-2.7	1.865	-30.577	5.07e-158	6.42e-157	350.414
CAPN3	-2.695	2.632	-36.269	3.76e-204	9.46e-203	456.476
GIMAP5	-2.695	4.172	-39.635	1.23e-231	4.67e-230	519.597
GPR4	-2.695	3.076	-45.208	8.45e-277	6.98e-275	623.61
OR7E12P	-2.694	-3.691	-28.933	5.99e-145	6.19e-144	320.497
CAV1	-2.694	7.116	-33.839	2.38e-184	4.49e-183	410.688
SIGLEC17P	-2.694	-0.081	-34.138	8.77e-187	1.72e-185	416.621
RP11-394O4.5	-2.692	2.325	-31.433	6.87e-165	9.65e-164	366.179
CTD-2135D7.5	-2.691	-2.638	-26.678	2.48e-127	1.95e-126	280.02
C3orf36	-2.691	-0.465	-28.486	2e-141	1.96e-140	312.346
RP11-401P9.6	-2.691	-3.656	-31.789	9.3e-168	1.36e-166	372.888
RP11-20G6.3	-2.69	-3.859	-14.802	3.37e-46	8.1e-46	93.86
SIGLEC11	-2.69	-0.51	-29.567	5.7e-150	6.38e-149	331.993
RNF112	-2.69	-0.049	-37.202	9.01e-212	2.5e-210	474.077
TNS2	-2.69	6.166	-47.644	2.92e-296	3.43e-294	668.274
CTD-3035K23.7	-2.689	-0.327	-36.562	1.52e-206	3.94e-205	462.059
CCM2L	-2.686	1.785	-46.648	2.51e-288	2.56e-286	650.148
GPR162	-2.683	2.134	-39.87	1.49e-233	5.88e-232	524.14
PHACTR3	-2.681	1.482	-20.452	1.2e-81	4.9e-81	174.865
RP11-61I13.3	-2.681	-0.662	-33.514	1.04e-181	1.9e-180	404.96
ERVFRD-1	-2.676	-2.419	-29.413	9.54e-149	1.05e-147	329.218
DNM1P47	-2.675	-2.543	-30.282	1.15e-155	1.4e-154	345.116
RTKN2	-2.675	3.981	-31.79	9.11e-168	1.33e-166	372.636
PZP	-2.672	-1.233	-21.181	1.06e-86	4.64e-86	186.632
KIR2DL3	-2.672	-2.905	-27.247	9.86e-132	8.31e-131	290.134
SYNPO2	-2.672	4.174	-33.418	6.24e-181	1.12e-179	402.907
FGF2	-2.672	2.594	-34.846	1.53e-192	3.26e-191	429.772
SFTPD	-2.667	5.469	-15.745	1.38e-51	3.6e-51	105.41
ODAM	-2.667	-2.159	-18.59	3.52e-69	1.19e-68	146.455
CCL15	-2.667	-2.812	-20.958	3.87e-85	1.65e-84	183.121
PLA1A	-2.666	2.174	-30.32	5.77e-156	7.04e-155	345.664
RP11-68I3.11	-2.665	-2.979	-29.418	8.64e-149	9.53e-148	329.32
CCDC108	-2.664	-0.486	-16.599	1.15e-56	3.22e-56	117.644
ITGA2B	-2.664	0.609	-29.023	1.16e-145	1.21e-144	322.054
PDE2A	-2.664	2.543	-41.855	1.04e-249	5.37e-248	561.301
DUSP26	-2.663	-0.954	-28.815	5.1e-144	5.22e-143	318.324
PECAM1	-2.663	7.61	-47.607	5.73e-296	6.68e-294	667.614
RP1-29C18.8	-2.658	-2.812	-28.005	1.19e-137	1.09e-136	303.731
CCDC17	-2.657	1.304	-25.002	1.53e-114	9.97e-114	250.472
CNN1	-2.656	3.733	-33.607	1.81e-182	3.34e-181	406.492
LILRA5	-2.656	1.818	-34.178	4.14e-187	8.19e-186	417.318
ADAMTS15	-2.654	2.468	-28.991	2.1e-145	2.19e-144	321.35
SPOCK2	-2.654	6.029	-34.136	9.21e-187	1.81e-185	416.23
SLC25A27	-2.653	1.516	-30.235	2.72e-155	3.28e-154	344.156
C8orf46	-2.65	-0.864	-27.866	1.46e-136	1.32e-135	301.18
ABLIM3	-2.65	3.856	-36.081	1.3e-202	3.17e-201	452.835
PKDCC	-2.649	3.683	-33.93	4.32e-185	8.27e-184	412.53
NPY1R	-2.645	-0.609	-23.803	1.39e-105	8e-105	229.976
AC004540.4	-2.644	-1.699	-32.344	3.13e-172	4.88e-171	383.183
RADIL	-2.642	1.51	-33.751	1.22e-183	2.29e-182	409.351
SPARCL1	-2.642	7.665	-38.954	4.46e-226	1.56e-224	506.734
MIR100HG	-2.64	-2.903	-30.487	2.65e-157	3.32e-156	348.88
MYCT1	-2.638	2.908	-48.67	2.2e-304	3.09e-302	687.088
ADGRE4P	-2.636	-0.436	-29.271	1.26e-147	1.37e-146	326.598
LINC01197	-2.636	-1.103	-39.179	6.43e-228	2.3e-226	511.193
DENND2A	-2.636	2.978	-42.298	2.63e-253	1.44e-251	569.557
LINC00961	-2.636	-0.258	-43.157	2.88e-260	1.76e-258	585.582
RP4-671O14.7	-2.633	-3.434	-29.622	2.08e-150	2.34e-149	333.039
NXPH3	-2.633	1.157	-35.936	1.96e-201	4.65e-200	450.292
SCRG1	-2.629	-2.651	-26.326	1.28e-124	9.63e-124	273.79
WNT7A	-2.628	0.346	-18.103	4.86e-66	1.57e-65	139.107
KRT2	-2.626	-3.576	-19.871	1.11e-77	4.26e-77	166.036
RP11-7F17.3	-2.625	-2.161	-32.018	1.34e-169	2.01e-168	377.138
CHD5	-2.624	-2.176	-27.469	1.82e-133	1.57e-132	294.101
TCAP	-2.624	-0.287	-34.946	2.32e-193	4.99e-192	431.744
TCTEX1D1	-2.623	-0.424	-30.776	1.28e-159	1.66e-158	354.175
GYPE	-2.622	-1.51	-31.258	1.75e-163	2.4e-162	363.074
AJAP1	-2.621	-0.721	-24.234	8.71e-109	5.23e-108	237.342
NFE2	-2.621	1.157	-24.719	2.07e-112	1.31e-111	245.581
TCTEX1D4	-2.618	-3.097	-25.214	3.86e-116	2.57e-115	254.32
RP11-164J13.1	-2.617	2.086	-32.798	6.58e-176	1.09e-174	391.539
DNAI2	-2.616	-1.282	-17.19	2.73e-60	8.08e-60	126.005
RP11-343H5.4	-2.616	-3.564	-18.225	8.05e-67	2.63e-66	141.117
FAM153A	-2.615	-0.55	-20.834	2.78e-84	1.18e-83	181.04
SYT15	-2.615	2.324	-32.419	7.71e-173	1.22e-171	384.466
FAM13A-AS1	-2.614	1.415	-34.178	4.17e-187	8.24e-186	417.328
CHI3L2	-2.613	3.19	-23.17	6.19e-101	3.33e-100	219.016
CATIP	-2.613	-0.662	-27.16	4.65e-131	3.87e-130	288.527
LINC01266	-2.61	-2.555	-31.134	1.73e-162	2.34e-161	360.792
CH507-396I9.6	-2.609	-1.397	-19.135	9.23e-73	3.3e-72	154.633
SHROOM4	-2.606	4.25	-36.082	1.26e-202	3.08e-201	452.828
RPL23AP1	-2.604	-1.643	-30.761	1.7e-159	2.21e-158	353.909
HMGCLL1	-2.603	-0.703	-25.35	3.62e-117	2.44e-116	256.602
RP4-568B10.1	-2.595	-3.373	-20.672	3.69e-83	1.53e-82	178.601
GPR20	-2.595	-1.87	-31.977	2.86e-169	4.28e-168	376.378
GPC3	-2.592	5.334	-21.851	2.01e-91	9.48e-91	196.92
TMEM204	-2.588	4.262	-46.793	1.75e-289	1.8e-287	652.736
CLEC4D	-2.587	-1.302	-28.432	5.32e-141	5.16e-140	311.395
ANKRD29	-2.587	3.663	-29.191	5.48e-147	5.87e-146	324.866
CORO2B	-2.587	1.555	-35.776	3.94e-200	9.21e-199	447.28
HGF	-2.586	3.182	-31.458	4.35e-165	6.15e-164	366.561
SIGLEC16	-2.586	-0.886	-31.92	8.25e-169	1.22e-167	375.309
VNN2	-2.585	2.282	-28.327	3.56e-140	3.39e-139	309.341
GPER1	-2.584	1.41	-30.813	6.55e-160	8.57e-159	354.782
RP4-555D20.2	-2.583	-0.116	-23.797	1.54e-105	8.82e-105	229.857
VENTX	-2.583	0.304	-33.1	2.36e-178	4.03e-177	397.232
C14orf132	-2.583	4.089	-36.24	6.45e-204	1.61e-202	455.81
CSDC2	-2.582	1.75	-30.417	9.59e-157	1.19e-155	347.483
TIMP4	-2.581	-0.42	-22.912	4.73e-99	2.47e-98	214.962
GP6	-2.581	-2.288	-29.621	2.13e-150	2.41e-149	333.008
C20orf85	-2.579	-0.393	-12.512	3.83e-34	7.76e-34	66.027
LINC00261	-2.579	1.071	-14.836	2.18e-46	5.27e-46	93.972
NLRP12	-2.579	-0.415	-23.88	3.69e-106	2.14e-105	231.292
GOLGA8H	-2.579	-2.609	-26.403	3.28e-125	2.5e-124	275.145
HHATL	-2.578	-3.4	-20.097	3.24e-79	1.28e-78	169.55
RP3-416H24.1	-2.577	1.214	-18.708	5.98e-70	2.05e-69	148.024
VWF	-2.576	7.61	-38.205	5.76e-220	1.82e-218	492.666
LTBP4	-2.576	6.981	-39.103	2.68e-227	9.5e-226	509.535
CTD-2026K11.1	-2.574	-3.553	-20.353	5.76e-81	2.32e-80	173.573
ADGRF5	-2.574	6.563	-26.14	3.43e-123	2.53e-122	269.961
SLC6A13	-2.574	-2.037	-28.536	8.14e-142	8.03e-141	313.286
TNXA	-2.573	-4.248	-20.616	8.93e-83	3.69e-82	177.752
UGT2B4	-2.57	-2.648	-17.906	8.84e-65	2.79e-64	136.388
DAPK2	-2.569	3.971	-39.185	5.81e-228	2.08e-226	511.159
RHOXF1-AS1	-2.567	0.393	-20.119	2.31e-79	9.1e-79	169.695
LRRC4B	-2.567	0.728	-33.252	1.38e-179	2.41e-178	400.058
ATP13A4	-2.566	3.568	-20.328	8.6e-81	3.46e-80	172.669
SLC18A2	-2.565	1.126	-24.758	1.05e-112	6.67e-112	246.259
RBP4	-2.564	1.253	-21.572	1.91e-89	8.73e-89	192.8
SPNS2	-2.564	4.276	-31.737	2.46e-167	3.56e-166	371.614
TNS1	-2.559	7.759	-40.346	1.96e-237	8.23e-236	532.876
SYNE1	-2.558	5.91	-32.379	1.61e-172	2.52e-171	383.457
LILRA6	-2.556	2.705	-32.614	2.02e-174	3.27e-173	388.075
RP11-974F13.5	-2.555	-2.988	-22.677	2.39e-97	1.21e-96	211.161
ALDH1A2	-2.554	1.877	-24.752	1.17e-112	7.41e-112	246.101
RP11-736K20.5	-2.553	-1.668	-35.915	2.91e-201	6.9e-200	449.911
SHE	-2.55	3.669	-27.015	6.2e-130	5.07e-129	285.638
CTSG	-2.549	-0.381	-21.524	4.16e-89	1.89e-88	192.114
HSPB2	-2.548	1.072	-41.146	6e-244	2.83e-242	548.07
SELP	-2.545	2.646	-31.268	1.46e-163	2.01e-162	363.104
DUSP27	-2.544	-3.428	-23.789	1.76e-105	1.01e-104	229.851
LILRB3	-2.544	3.028	-38.457	5.08e-222	1.65e-220	497.565
Sep-04	-2.543	3.325	-47.683	1.45e-296	1.72e-294	669.083
OMG	-2.542	0.614	-25.3	8.61e-117	5.78e-116	255.683
ACSM5	-2.542	-0.675	-26.475	9.19e-126	7.08e-125	276.354
PTCRA	-2.542	-1.846	-29.517	1.43e-149	1.59e-148	331.105
ACTA2-AS1	-2.54	0.323	-29.216	3.45e-147	3.7e-146	325.573
RIC3	-2.539	1.026	-26.331	1.17e-124	8.85e-124	273.743
MME	-2.535	4.087	-24.451	2.1e-110	1.28e-109	240.673
NKD2	-2.534	3.732	-32.208	3.89e-171	5.98e-170	380.417
RP11-244F12.3	-2.533	-1.345	-25.639	2.27e-119	1.59e-118	261.686
MAATS1	-2.532	1.047	-24.05	2.04e-107	1.2e-106	234.111
SH3GL3	-2.531	-1.115	-18.183	1.49e-66	4.84e-66	140.367
RP11-211G3.2	-2.53	-3.525	-28.354	2.17e-140	2.08e-139	310.025
RAMP2-AS1	-2.53	0.102	-29.036	9.23e-146	9.68e-145	322.299
SYPL2	-2.529	-0.4	-35.27	5.35e-196	1.18e-194	437.811
TSPAN19	-2.528	-1.92	-15.06	1.2e-47	2.96e-47	97.053
RGS9	-2.526	0.867	-36.155	3.23e-203	7.99e-202	454.396
RP5-966M1.6	-2.525	1.35	-29.862	2.57e-152	2.97e-151	337.321
LCAT	-2.523	2.587	-40.48	1.6e-238	6.82e-237	535.56
NOS1	-2.522	0.208	-15.743	1.42e-51	3.71e-51	105.924
RP3-370M22.8	-2.522	-3.407	-29.594	3.44e-150	3.87e-149	332.535
SEC14L3	-2.521	-3.321	-17.606	6.95e-63	2.13e-62	132.076
TIE1	-2.52	4.612	-43.431	1.77e-262	1.12e-260	590.554
AMY2B	-2.519	2.981	-27.52	7.33e-134	6.37e-133	294.753
FAM179A	-2.518	0.923	-27.425	4.01e-133	3.44e-132	293.211
SCN2B	-2.515	-0.264	-25.157	1.04e-115	6.88e-115	253.232
ADIRF	-2.513	4.493	-27.81	4.01e-136	3.61e-135	299.78
SCN4B	-2.513	2.582	-30.087	4.17e-154	4.93e-153	341.356
TMOD1	-2.513	2.89	-32.779	9.33e-176	1.53e-174	391.132
AC079630.4	-2.511	1.018	-20.323	9.26e-81	3.72e-80	172.863
RP11-690P14.4	-2.51	-2.923	-26.624	6.47e-127	5.07e-126	279.068
RP11-787I22.3	-2.51	-2.592	-30.345	3.62e-156	4.44e-155	346.27
DPEP2	-2.51	2.011	-36.458	1.07e-205	2.75e-204	460.063
C8orf34-AS1	-2.509	0.462	-16.379	2.43e-55	6.69e-55	114.547
P2RX6	-2.509	-1.136	-28.766	1.24e-143	1.26e-142	317.442
RP11-136C24.3	-2.506	-3.086	-25.785	1.77e-120	1.26e-119	264.285
FAT4	-2.505	3.639	-33.323	3.66e-180	6.49e-179	401.196
AKAP2	-2.505	6.321	-40.479	1.61e-238	6.88e-237	535.355
MYOZ1	-2.503	0.021	-25.591	5.35e-119	3.72e-118	260.781
GOLGA8M	-2.5	-2.797	-27.47	1.79e-133	1.55e-132	294.13
RP11-677M14.3	-2.499	-1.222	-30.746	2.23e-159	2.88e-158	353.635
PLIN4	-2.497	1.229	-28.374	1.53e-140	1.47e-139	310.251
HPR	-2.495	-2.873	-22.436	1.31e-95	6.5e-95	207.164
RP11-82L18.2	-2.494	-0.323	-28.64	1.23e-142	1.23e-141	315.128
ZDHHC19	-2.492	-2.268	-23.664	1.47e-104	8.34e-104	227.692
ERBB4	-2.491	0.269	-20.255	2.69e-80	1.07e-79	171.846
ST8SIA6	-2.49	-0.728	-24.972	2.61e-114	1.69e-113	250.036
FGD5	-2.49	4.406	-43.269	3.61e-261	2.23e-259	587.553
ABCA3	-2.489	6.694	-19.927	4.62e-78	1.79e-77	166.199
ESYT3	-2.488	3.068	-25.436	8.02e-118	5.48e-117	257.858
MMP19	-2.488	4.28	-34.669	4.22e-191	8.8e-190	426.301
BMP5	-2.487	2.393	-19.503	3.31e-75	1.23e-74	159.989
CCDC68	-2.486	2.653	-27.108	1.17e-130	9.66e-130	287.422
PEG3	-2.486	1.101	-30.551	8.15e-158	1.03e-156	349.979
CLEC14A	-2.485	4.522	-42.651	3.63e-256	2.11e-254	576.029
TMEM139	-2.481	1.396	-21.484	7.88e-89	3.56e-88	191.376
SFTA2	-2.48	4.032	-12.148	2.26e-32	4.47e-32	61.502
DNAI1	-2.479	-1.012	-15.654	4.7e-51	1.22e-50	104.807
CASS4	-2.479	2.637	-33.776	7.7e-184	1.45e-182	409.749
GUCY1A2	-2.479	3.364	-35.871	6.68e-201	1.58e-199	448.942
L1TD1	-2.477	-1.332	-26.062	1.36e-122	9.95e-122	269.095
RP11-522B15.3	-2.476	-0.901	-35.045	3.65e-194	7.91e-193	433.596
AC105053.3	-2.474	-3.792	-25.542	1.26e-118	8.72e-118	260.039
ITGAX	-2.474	5.473	-35.325	1.9e-196	4.24e-195	438.527
KCNT1	-2.472	-1.641	-22.229	4e-94	1.95e-93	203.701
TRPC2	-2.471	-2.641	-29.274	1.2e-147	1.3e-146	326.695
RHOJ	-2.471	3.42	-46	3.81e-283	3.52e-281	638.198
LINC00092	-2.467	-0.841	-29.049	7.21e-146	7.58e-145	322.572
CTD-2541J13.1	-2.467	-2.12	-29.265	1.4e-147	1.52e-146	326.532
MAL	-2.466	1.943	-27.148	5.7e-131	4.74e-130	288.2
FLG2	-2.465	-3.861	-20.223	4.52e-80	1.8e-79	171.534
ADARB2	-2.465	-0.377	-21.458	1.22e-88	5.48e-88	191.043
CLEC12A	-2.464	1.729	-28.171	5.96e-139	5.59e-138	306.567
SCEL	-2.462	4.49	-19.907	6.29e-78	2.43e-77	165.969
AP002954.3	-2.462	-2.941	-29.459	4.13e-149	4.58e-148	330.058
JAM2	-2.462	3.457	-41.294	3.75e-245	1.8e-243	550.763
CSRNP1	-2.46	5.526	-40.15	7.73e-236	3.18e-234	529.192
CLEC4E	-2.459	1.652	-27.414	4.91e-133	4.2e-132	292.969
SRGAP3-AS2	-2.457	-1.983	-13.527	2.71e-39	5.93e-39	77.927
CELF6	-2.457	0.757	-27.471	1.76e-133	1.52e-132	294.04
CALCRL	-2.457	5.165	-39.768	1.01e-232	3.87e-231	522.036
TOX2	-2.456	3.119	-36.907	2.3e-209	6.2e-208	468.436
TRPC4	-2.454	-0.061	-32.398	1.14e-172	1.79e-171	384.17
SHISA3	-2.453	0.473	-16.382	2.33e-55	6.42e-55	114.589
SLC8A3	-2.453	-1.563	-28.136	1.12e-138	1.05e-137	306.066
NEXN	-2.452	3.494	-38.168	1.15e-219	3.63e-218	492.106
HRC	-2.451	-0.529	-29.834	4.3e-152	4.94e-151	336.871
SLC6A16	-2.451	0.332	-34.725	1.48e-191	3.13e-190	427.589
LINC00607	-2.45	-0.888	-28.848	2.79e-144	2.87e-143	318.922
CTD-2531D15.5	-2.449	-2.964	-15.226	1.36e-48	3.39e-48	99.291
TNNT2	-2.447	1.256	-26.161	2.35e-123	1.74e-122	270.739
ALOX5	-2.447	5.305	-33.145	1.02e-178	1.76e-177	397.73
FAM153C	-2.446	-2.346	-21.265	2.76e-87	1.22e-86	188.026
MTMR9LP	-2.445	2.171	-35.005	7.68e-194	1.66e-192	432.786
CD93	-2.442	6.372	-39.172	7.4e-228	2.65e-226	510.815
SIGLEC22P	-2.441	-3.426	-31.445	5.49e-165	7.73e-164	366.527
NDNF	-2.437	4.347	-18.548	6.61e-69	2.23e-68	145.259
HSPB8	-2.436	4.832	-32.053	6.93e-170	1.05e-168	377.433
SOX18	-2.436	2.843	-37.366	4.12e-213	1.16e-211	477.079
RP11-598F7.4	-2.435	-3.302	-25.566	8.17e-119	5.67e-118	260.467
MAGI2-AS3	-2.435	3.492	-39.833	2.97e-233	1.16e-231	523.378
ADCYAP1R1	-2.434	-0.591	-27.317	2.81e-132	2.39e-131	291.323
RP11-448G15.3	-2.434	0.76	-32.707	3.62e-175	5.91e-174	389.893
PGM5P3-AS1	-2.433	-3.362	-24.847	2.28e-113	1.45e-112	247.963
PTPRM	-2.433	5.495	-39.137	1.42e-227	5.06e-226	510.169
STX11	-2.432	3.082	-38.711	4.24e-224	1.42e-222	502.343
RP11-98J23.1	-2.43	-2.025	-24.513	7.24e-111	4.47e-110	242.174
DUSP1	-2.429	7.861	-31.793	8.7e-168	1.27e-166	372.585
MRC1	-2.427	5.542	-23.779	2.1e-105	1.2e-104	229.06
AF064858.8	-2.427	-1.511	-31.284	1.09e-163	1.51e-162	363.55
GPR182	-2.427	-1.576	-35.277	4.64e-196	1.03e-194	437.953
RP11-496I9.1	-2.426	1.667	-21.851	2.02e-91	9.5e-91	197.309
ZNF300P1	-2.426	-0.789	-27.951	3.14e-137	2.88e-136	302.712
RIMS4	-2.425	-0.834	-16.942	9.25e-59	2.67e-58	122.468
FPR1	-2.424	3.644	-29.231	2.64e-147	2.85e-146	325.598
PHOSPHO1	-2.424	-0.822	-29.939	6.21e-153	7.22e-152	338.811
CTD-2562J17.6	-2.423	3.578	-28.565	4.83e-142	4.78e-141	313.502
DNASE1L3	-2.422	1.15	-22.918	4.26e-99	2.23e-98	214.986
FLT4	-2.422	4.158	-40.359	1.54e-237	6.48e-236	533.185
KIF17	-2.422	0.957	-44.136	3.55e-268	2.49e-266	603.79
CTNND2	-2.421	-1.015	-14.938	5.87e-47	1.43e-46	95.416
FGF7	-2.421	3.539	-29.195	5.04e-147	5.4e-146	324.965
GALNT15	-2.418	1.765	-24.159	3.17e-108	1.89e-107	235.923
RP11-848G14.5	-2.417	1.879	-26.089	8.47e-123	6.23e-122	269.415
OR52N4	-2.417	-3.565	-29.598	3.22e-150	3.63e-149	332.601
LILRB5	-2.414	2.569	-30.292	9.62e-156	1.17e-154	345.122
RP11-479O17.9	-2.413	-3.183	-23.504	2.22e-103	1.24e-102	225.019
RP11-71H17.7	-2.413	-1.758	-27.172	3.75e-131	3.13e-130	288.775
AGTR2	-2.412	-0.388	-12.13	2.78e-32	5.48e-32	61.77
HRASLS5	-2.412	-0.608	-19.548	1.65e-75	6.15e-75	160.894
RP1-59D14.1	-2.411	-4.546	-18.464	2.31e-68	7.73e-68	144.701
TNNT3	-2.411	-1.235	-18.5	1.35e-68	4.54e-68	145.06
N4BP2L2-IT2	-2.411	1.06	-31.277	1.22e-163	1.69e-162	363.373
GJA4	-2.411	3.122	-40.571	2.88e-239	1.25e-237	537.241
PCDH9	-2.41	1.056	-23.199	3.8e-101	2.05e-100	219.702
ATP8B5P	-2.41	-1.59	-27.617	1.29e-134	1.13e-133	296.732
SYNE3	-2.41	3.294	-40.657	5.75e-240	2.53e-238	538.84
ICAM5	-2.409	2.348	-26.404	3.23e-125	2.47e-124	274.937
CTD-3088G3.8	-2.408	0.605	-27.013	6.44e-130	5.26e-129	285.857
TTLL9	-2.407	-1.04	-23.164	6.87e-101	3.69e-100	219.211
RP11-713N11.6	-2.406	-2.402	-24.98	2.24e-114	1.45e-113	250.25
LINC00304	-2.405	-3.534	-25.693	8.91e-120	6.27e-119	262.681
RP11-762L8.6	-2.403	-1.284	-28.379	1.38e-140	1.33e-139	310.443
FSTL3	-2.403	5.457	-32.967	2.82e-177	4.75e-176	394.41
GIMAP1	-2.403	2.891	-38.237	3.17e-220	1.01e-218	493.444
DCDC2B	-2.402	-1.629	-19.017	5.62e-72	1.98e-71	152.845
CEACAM3	-2.401	-0.795	-29.104	2.67e-146	2.82e-145	323.563
RAPGEF3	-2.401	3.699	-36.559	1.63e-206	4.22e-205	461.827
LRP2BP	-2.401	1.528	-38.903	1.15e-225	3.99e-224	506.015
OLIG1	-2.4	-2.669	-21.277	2.27e-87	1.01e-86	188.236
C15orf26	-2.396	-1.693	-24.553	3.61e-111	2.24e-110	242.858
AC130469.1	-2.396	-2.443	-30.121	2.23e-154	2.65e-153	342.157
CFLAR-AS1	-2.393	-1.272	-28.956	3.92e-145	4.07e-144	320.892
RP11-212I21.2	-2.392	-1.91	-20.413	2.23e-81	9.03e-81	174.444
KLF9	-2.392	5.814	-39.63	1.34e-231	5.08e-230	519.431
TPSG1	-2.391	-3.269	-28.033	7.21e-138	6.67e-137	304.232
RP11-203J24.9	-2.391	0.812	-29.296	7.97e-148	8.66e-147	327.018
GATA6	-2.391	3.483	-34.259	9.08e-188	1.82e-186	418.712
SLC46A2	-2.39	0.982	-16.98	5.44e-59	1.57e-58	122.887
AC116366.6	-2.39	0.991	-32.936	5.05e-177	8.47e-176	394.153
MMP23B	-2.39	1.747	-33.041	7.06e-178	1.2e-176	396.088
CACNB2	-2.39	0.709	-33.72	2.19e-183	4.09e-182	408.793
ITGA7	-2.39	3.279	-36.463	9.84e-206	2.53e-204	460.068
LIMCH1	-2.389	6.357	-26.907	4.27e-129	3.45e-128	283.543
RP11-613D13.5	-2.389	-2.755	-29.127	1.75e-146	1.86e-145	324.018
COX7A1	-2.389	2.273	-42.03	3.96e-251	2.08e-249	564.573
CTD-3064M3.3	-2.388	-0.48	-32.405	9.99e-173	1.57e-171	384.308
PIK3R5	-2.388	3.829	-37.219	6.56e-212	1.83e-210	474.229
RP11-228B15.4	-2.387	0.884	-31.409	1.07e-164	1.5e-163	365.809
MAG	-2.386	-3.614	-21.179	1.1e-86	4.84e-86	186.699
AC093642.1	-2.382	-2.793	-21.752	1.02e-90	4.73e-90	195.93
VIT	-2.381	-1.959	-16.96	7.24e-59	2.09e-58	122.783
VSIG4	-2.381	5.137	-25.572	7.36e-119	5.11e-118	260.021
NPNT	-2.381	6.137	-30.244	2.31e-155	2.79e-154	343.973
SIRPB1	-2.38	2.216	-28.132	1.21e-138	1.13e-137	305.828
RP11-793H13.3	-2.379	-1.127	-15.488	4.28e-50	1.09e-49	102.615
NR4A3	-2.379	3.108	-24.176	2.38e-108	1.42e-107	236.073
RP11-981G7.6	-2.379	-1.206	-27.488	1.3e-133	1.12e-132	294.415
AQP9	-2.377	3.378	-26.457	1.27e-125	9.73e-125	275.762
PDZRN4	-2.376	-1.617	-22.31	1.06e-94	5.2e-94	205.025
DUOXA1	-2.376	4.122	-23.16	7.4e-101	3.97e-100	218.716
RAPGEF4	-2.376	2.677	-44.477	6.37e-271	4.67e-269	610.1
DACH1	-2.375	1.925	-27.62	1.23e-134	1.08e-133	296.629
XPNPEP2	-2.374	-0.257	-26.339	1.01e-124	7.61e-124	273.949
AC006547.14	-2.374	-2.246	-28.893	1.25e-144	1.29e-143	319.756
SULT1B1	-2.372	0.623	-24.742	1.4e-112	8.83e-112	246.005
RUNX1T1	-2.372	2.008	-33.379	1.3e-180	2.32e-179	402.366
GADD45B	-2.372	5.813	-35.06	2.77e-194	6e-193	433.544
C1orf167	-2.371	-0.475	-22.738	8.65e-98	4.43e-97	212.064
C1orf168	-2.37	-0.431	-19.048	3.47e-72	1.23e-71	153.257
CFAP46	-2.369	-0.734	-17.88	1.29e-64	4.06e-64	135.895
SEMA6A	-2.369	3.905	-28.328	3.49e-140	3.33e-139	309.186
CAMK2N1	-2.369	4.643	-29.31	6.23e-148	6.78e-147	326.934
GPM6B	-2.369	3.312	-36.034	3.1e-202	7.5e-201	452.017
GYPC	-2.368	4.314	-40.488	1.38e-238	5.89e-237	535.585
RBMS3	-2.367	3.846	-38.128	2.47e-219	7.74e-218	491.312
DLEC1	-2.366	1.564	-20.368	4.54e-81	1.83e-80	173.534
KCNH6	-2.366	-2.953	-20.576	1.69e-82	6.95e-82	177.066
JPH4	-2.366	-0.033	-32.317	5.11e-172	7.94e-171	382.671
RP11-106M3.2	-2.365	-0.38	-26.706	1.53e-127	1.2e-126	280.434
RP11-24F11.2	-2.358	-2.926	-27.191	2.66e-131	2.22e-130	289.145
C10orf10	-2.358	6.731	-30.42	9.03e-157	1.12e-155	347.217
GLT1D1	-2.356	0.252	-26.361	6.92e-125	5.24e-124	274.306
TMEM255B	-2.356	2.671	-43.97	7.77e-267	5.31e-265	600.699
AC090616.2	-2.355	-0.344	-20.828	3.08e-84	1.3e-83	180.928
RP11-6O2.4	-2.355	-3.097	-24.011	4e-107	2.35e-106	233.614
IFFO1	-2.353	3.522	-39.171	7.56e-228	2.7e-226	510.935
AC141928.1	-2.352	-1.471	-21.583	1.6e-89	7.3e-89	193.124
FAM198A	-2.352	0.835	-29.965	3.91e-153	4.55e-152	339.226
PCDHGA3	-2.351	-0.359	-25.447	6.6e-118	4.52e-117	258.286
KRT1	-2.35	-0.811	-13.923	2.17e-41	4.89e-41	82.646
CYP2G1P	-2.348	-3.451	-23.817	1.08e-105	6.22e-105	230.336
LILRA1	-2.348	0.288	-33.418	6.22e-181	1.12e-179	403.162
STX16-NPEPL1	-2.347	-0.16	-23.406	1.16e-102	6.38e-102	223.247
LRRN4CL	-2.347	0.116	-30.345	3.6e-156	4.42e-155	346.229
C20orf202	-2.347	-1.54	-38.999	1.89e-226	6.69e-225	507.804
RP11-357P18.2	-2.346	-1.587	-23.547	1.07e-103	5.96e-103	225.69
ZFP36	-2.346	7.908	-32.377	1.68e-172	2.64e-171	383.432
MGAT3	-2.345	2.919	-25.344	4.02e-117	2.71e-116	256.266
FAXDC2	-2.344	4.373	-26.246	5.29e-124	3.95e-123	271.913
EGFL7	-2.344	5.31	-34.738	1.15e-191	2.45e-190	427.525
CCDC13-AS1	-2.343	-2.384	-31.168	9.27e-163	1.26e-161	361.417
RP11-693N9.2	-2.341	1.711	-35.809	2.13e-200	5.01e-199	447.888
KCTD16	-2.339	-0.287	-27.183	3.1e-131	2.58e-130	288.92
ATP1B2	-2.339	0.843	-32.186	5.83e-171	8.92e-170	380.218
MEG3	-2.337	3.963	-21.136	2.2e-86	9.61e-86	185.464
TEKT1	-2.336	-0.902	-12.258	6.67e-33	1.33e-32	63.222
CST5	-2.335	-2.94	-20.408	2.43e-81	9.84e-81	174.407
DOCK4	-2.335	4.791	-43.438	1.53e-262	9.71e-261	590.687
DNAH9	-2.334	0.256	-14.995	2.8e-47	6.84e-47	96.075
FIBIN	-2.334	2.963	-27.952	3.11e-137	2.85e-136	302.512
ADHFE1	-2.334	1.928	-31.076	5.05e-162	6.78e-161	359.613
RP13-143G15.4	-2.332	-3.543	-23.247	1.7e-101	9.19e-101	220.704
CACNA1C	-2.332	3.229	-34.903	5.27e-193	1.13e-191	430.784
FGF17	-2.331	-2.403	-21.848	2.09e-91	9.82e-91	197.494
CRYAB	-2.331	4.342	-24.048	2.11e-107	1.24e-106	233.74
CNKSR2	-2.331	0.425	-24.51	7.57e-111	4.67e-110	242.03
CPB1	-2.33	-2.896	-16.986	4.99e-59	1.45e-58	123.209
OLR1	-2.33	4.304	-24.12	6.15e-108	3.65e-107	234.973
RP11-333I13.1	-2.329	-2.291	-33.601	2.05e-182	3.78e-181	406.587
MTND5P1	-2.327	-3.604	-27.14	6.64e-131	5.51e-130	288.238
NFASC	-2.327	3.42	-29.9	1.27e-152	1.47e-151	337.86
LINC01537	-2.324	-2.684	-28.219	2.53e-139	2.39e-138	307.567
RP1-257A7.5	-2.322	0.133	-33.863	1.51e-184	2.87e-183	411.474
SFTPD-AS1	-2.321	-2.673	-21.404	2.92e-88	1.31e-87	190.283
SEC31B	-2.321	2.624	-27.425	4.02e-133	3.44e-132	293.091
MAOB	-2.321	3.928	-30.279	1.21e-155	1.47e-154	344.75
SH2D1B	-2.319	-0.732	-27.457	2.29e-133	1.97e-132	293.834
HSD11B1	-2.319	2.648	-29.591	3.68e-150	4.13e-149	332.274
TMEM88	-2.319	0.769	-38.801	7.9e-225	2.7e-223	504.099
STARD13	-2.319	3.809	-43.994	4.96e-267	3.41e-265	601.087
GPC5	-2.318	-1.313	-18.684	8.52e-70	2.91e-69	147.821
STON1-GTF2A1L	-2.317	-2.492	-17.88	1.29e-64	4.06e-64	136.002
RP4-539M6.14	-2.317	-3.255	-17.978	3.06e-65	9.74e-65	137.477
OSCAR	-2.317	3.201	-32.246	1.93e-171	2.97e-170	381.174
AC003090.1	-2.316	-1.969	-21.416	2.4e-88	1.08e-87	190.446
ADGRE3	-2.316	-0.927	-23.733	4.51e-105	2.57e-104	228.817
ADGRL2	-2.315	5.545	-35.256	6.93e-196	1.53e-194	437.234
SGIP1	-2.314	2.215	-35.689	2.05e-199	4.74e-198	445.604
ERG	-2.314	4.098	-44.041	2.11e-267	1.46e-265	601.923
SH3BP5-AS1	-2.313	3.369	-33.593	2.35e-182	4.33e-181	406.268
TNFAIP8L3	-2.312	2.18	-37.707	6.71e-216	1.98e-214	483.53
BEX1	-2.311	-1.599	-15.816	5.31e-52	1.39e-51	107.015
LPPR3	-2.311	-0.852	-18.281	3.49e-67	1.15e-66	141.797
NPIPA2	-2.311	-2.582	-19.095	1.7e-72	6.06e-72	154.089
SYNM	-2.311	4.353	-38.507	1.99e-222	6.53e-221	498.387
ALS2CR12	-2.307	-1.395	-28.497	1.64e-141	1.61e-140	312.57
OSR1	-2.307	2.316	-30.457	4.62e-157	5.74e-156	348.176
RP11-481H12.1	-2.306	-2.108	-23.808	1.27e-105	7.31e-105	230.13
MOCS1	-2.306	3.94	-41.687	2.41e-248	1.22e-246	558.07
TENM1	-2.305	0.88	-17.511	2.74e-62	8.32e-62	130.461
CBFA2T3	-2.305	2.854	-34.147	7.42e-187	1.46e-185	416.671
NKX2-1	-2.302	4.691	-13.067	6.4e-37	1.35e-36	71.836
RP11-1055B8.4	-2.302	0.138	-20.976	2.89e-85	1.24e-84	183.264
SSPO	-2.302	0.285	-24.04	2.43e-107	1.43e-106	233.98
SPON1	-2.302	5.347	-28.442	4.46e-141	4.33e-140	311.119
RP11-401P9.5	-2.301	-1.112	-27.034	4.43e-130	3.63e-129	286.292
ENG	-2.3	7.178	-43.606	6.75e-264	4.38e-262	593.782
MS4A8	-2.299	-0.312	-11.675	3.92e-30	7.49e-30	56.853
FOLR1	-2.297	4.54	-13.378	1.61e-38	3.48e-38	75.516
GCSAML	-2.296	-1.062	-24.731	1.69e-112	1.06e-111	245.887
MBL1P	-2.295	-0.573	-22.696	1.75e-97	8.92e-97	211.366
PKD1P1	-2.294	2.606	-14.046	4.75e-42	1.08e-41	83.872
IRAK3	-2.293	4.613	-31.44	5.99e-165	8.44e-164	366.09
CD163	-2.289	6.228	-24.616	1.23e-111	7.69e-111	243.382
MGP	-2.289	7.117	-28.038	6.6e-138	6.11e-137	303.82
RRAD	-2.287	3.644	-21.794	5.06e-91	2.36e-90	196.17
EGFEM1P	-2.286	-3.348	-21.655	4.95e-90	2.28e-89	194.375
RAB6C-AS1	-2.286	-3.458	-23.571	7.1e-104	3.98e-103	226.162
CPED1	-2.286	3.032	-30.415	9.95e-157	1.23e-155	347.346
AC144831.1	-2.285	0.373	-32.9	9.85e-177	1.65e-175	393.503
KLKB1	-2.282	-1.688	-26.813	2.25e-128	1.8e-127	282.39
TMEM178A	-2.28	0.749	-25.24	2.43e-116	1.62e-115	254.639
ACOXL	-2.278	0.662	-21.285	2e-87	8.87e-87	188.196
LEPR	-2.278	3.91	-32.478	2.58e-173	4.1e-172	385.411
VWFP1	-2.277	-2.236	-21.061	7.29e-86	3.15e-85	184.758
HOXA5	-2.276	2.345	-39.988	1.61e-234	6.47e-233	526.357
CR392000.1	-2.275	-2.747	-15.203	1.84e-48	4.57e-48	98.979
NPPA-AS1	-2.275	-0.696	-26.286	2.61e-124	1.96e-123	273.016
CTD-3064M3.7	-2.273	-0.944	-21.728	1.49e-90	6.89e-90	195.466
C1orf132	-2.273	2.092	-23.501	2.35e-103	1.31e-102	224.701
CH17-472G23.4	-2.273	2.422	-32.835	3.33e-176	5.54e-175	392.197
BCL6B	-2.272	3.635	-39.704	3.37e-232	1.29e-230	520.937
LINC01272	-2.27	3.074	-31.526	1.23e-165	1.75e-164	367.835
PIP5K1B	-2.269	2.6	-26.431	2e-125	1.53e-124	275.392
ACKR4	-2.269	0.897	-31.175	8.17e-163	1.11e-161	361.482
MEIS1	-2.269	4.389	-37.216	6.96e-212	1.93e-210	474.119
KANK2	-2.269	6.225	-43.748	4.81e-265	3.18e-263	596.415
LHFP	-2.269	4.91	-45.415	1.83e-278	1.53e-276	627.334
GK-AS1	-2.268	-2.749	-25.381	2.1e-117	1.43e-116	257.214
TDRD9	-2.266	-0.007	-22.17	1.06e-93	5.1e-93	202.655
ZNF350-AS1	-2.266	-3.468	-24.667	5.11e-112	3.2e-111	244.862
KCNIP1	-2.265	-2.078	-26.243	5.5e-124	4.11e-123	272.317
AC025165.8	-2.265	-1.25	-26.672	2.76e-127	2.17e-126	279.875
RP11-375I20.6	-2.265	-2.234	-28.312	4.67e-140	4.45e-139	309.248
PRRT2	-2.264	1.55	-25.759	2.79e-120	1.98e-119	263.651
ATG16L2	-2.264	4.476	-32.33	4.03e-172	6.28e-171	382.605
ADAM29	-2.263	-3.661	-22.284	1.61e-94	7.88e-94	204.69
RP11-165F24.3	-2.263	-2.479	-28.631	1.46e-142	1.45e-141	315.009
SCARF1	-2.262	3.903	-38.76	1.71e-224	5.8e-223	503.181
MMP28	-2.26	2.979	-19.401	1.59e-74	5.83e-74	158.351
SCN3B	-2.26	-0.01	-25.856	5.1e-121	3.66e-120	265.426
AMICA1	-2.26	4.225	-31.232	2.85e-163	3.9e-162	362.268
FAM180A	-2.259	-0.411	-26.82	1.98e-128	1.58e-127	282.474
DAAM2	-2.259	4.286	-29.23	2.69e-147	2.9e-146	325.506
TMED10P2	-2.257	-3.11	-22.127	2.14e-93	1.03e-92	202.09
RP11-362F19.1	-2.256	-2.3	-18.177	1.64e-66	5.33e-66	140.34
TMEM110-MUSTN1	-2.256	1.849	-36.597	7.84e-207	2.05e-205	462.684
PRKCE	-2.256	4.237	-48.344	8.2e-302	1.08e-299	681.113
CXCL2	-2.254	4.021	-20.43	1.72e-81	6.99e-81	174.211
SLN	-2.253	-2.486	-19.921	5.08e-78	1.96e-77	166.765
DSCAML1	-2.253	-0.671	-20.47	9.1e-82	3.71e-81	175.271
RGS22	-2.253	-0.381	-20.585	1.48e-82	6.1e-82	177.067
PRR29	-2.253	2.116	-25.326	5.45e-117	3.67e-116	256.041
MRGPRF	-2.253	2.684	-32.621	1.78e-174	2.88e-173	388.201
ZDHHC11B	-2.252	2.53	-20.922	6.86e-85	2.92e-84	182.219
CCDC42B	-2.25	-0.878	-17.019	3.11e-59	9.03e-59	123.557
NRGN	-2.25	3.742	-24.486	1.15e-110	7.08e-110	241.316
FBN3	-2.249	0.236	-15.901	1.68e-52	4.43e-52	108.05
EXOC3L1	-2.249	2.086	-45.656	2.14e-280	1.85e-278	631.907
SCGB3A1	-2.246	4.014	-11.512	2.24e-29	4.24e-29	54.652
SERPINI2	-2.246	-2.748	-20.021	1.06e-78	4.15e-78	168.335
RP11-345J18.2	-2.244	-0.484	-26.416	2.62e-125	2e-124	275.302
LINC01354	-2.241	-2.163	-24.259	5.73e-109	3.45e-108	237.819
SOX7	-2.241	3.439	-25.743	3.7e-120	2.62e-119	263.184
ADAMTS9	-2.241	3.777	-29.399	1.23e-148	1.35e-147	328.648
CFAP74	-2.24	-0.454	-17.053	1.93e-59	5.62e-59	124.008
LRRC2	-2.239	-0.684	-26.387	4.37e-125	3.33e-124	274.797
FILIP1	-2.236	3.147	-28.487	1.97e-141	1.93e-140	312.148
ZBBX	-2.235	-1.333	-13.709	2.96e-40	6.58e-40	80.08
CRISP3	-2.234	-2.452	-14.559	7.59e-45	1.79e-44	90.673
MS4A2	-2.232	1.417	-22.787	3.83e-98	1.98e-97	212.774
FAM46B	-2.232	2.684	-26.377	5.22e-125	3.97e-124	274.427
FRMD3	-2.232	1.52	-34.166	5.24e-187	1.03e-185	417.097
AC060834.2	-2.23	-2.868	-19.797	3.48e-77	1.33e-76	164.864
ADAMTS10	-2.23	2.635	-30.508	1.8e-157	2.27e-156	349.089
DNM1P46	-2.229	-2.698	-27.246	9.93e-132	8.37e-131	290.122
LINC01088	-2.228	-1.75	-19.74	8.53e-77	3.24e-76	163.914
ADGRA1	-2.223	-3.795	-18.709	5.91e-70	2.03e-69	148.318
FFAR2	-2.222	0.262	-20.229	4.05e-80	1.61e-79	171.437
EXOC3L4	-2.222	-0.028	-23.134	1.13e-100	6.06e-100	218.669
MSRB3	-2.222	4.633	-35.747	6.86e-200	1.6e-198	446.496
AP000473.8	-2.221	-3.462	-24.566	2.9e-111	1.8e-110	243.129
HMGN2P15	-2.221	-3.381	-26.722	1.13e-127	8.95e-127	280.812
CCDC39	-2.22	0.75	-29.467	3.52e-149	3.91e-148	330.135
GP2	-2.218	-3.943	-12.573	1.91e-34	3.9e-34	66.964
NR2F1	-2.218	4.488	-33.236	1.85e-179	3.23e-178	399.491
SEMA6A-AS1	-2.216	-1.637	-29.629	1.83e-150	2.06e-149	333.154
FGFBP2	-2.215	-0.123	-14.511	1.4e-44	3.3e-44	89.908
SNX29P2	-2.215	-1.203	-27.203	2.14e-131	1.79e-130	289.317
ZNF366	-2.215	0.524	-29.877	1.96e-152	2.27e-151	337.625
LMOD3	-2.214	-1.906	-31.281	1.15e-163	1.59e-162	363.496
GNG11	-2.214	4.604	-31.793	8.65e-168	1.27e-166	372.626
PWAR6	-2.213	1.427	-27.756	1.06e-135	9.49e-135	299.108
IL7R	-2.213	5.658	-27.929	4.71e-137	4.3e-136	301.851
FAM65B	-2.213	3.655	-29.334	4.02e-148	4.39e-147	327.479
RP11-707P17.2	-2.212	-2.401	-28.373	1.56e-140	1.5e-139	310.346
FGD2	-2.21	3.706	-32.646	1.13e-174	1.83e-173	388.558
THSD1	-2.21	2.714	-36.613	5.8e-207	1.52e-205	462.94
PSMD6-AS2	-2.209	-1.109	-27.529	6.21e-134	5.41e-133	295.146
PDE1B	-2.209	2.094	-36.881	3.79e-209	1.02e-207	468
CNRIP1	-2.209	2.899	-42.569	1.66e-255	9.4e-254	574.624
CCDC180	-2.208	1.486	-27.788	5.97e-136	5.34e-135	299.681
PDZD2	-2.207	4.226	-25.725	5.09e-120	3.6e-119	262.768
TGM2	-2.207	8.509	-28.362	1.89e-140	1.81e-139	309.7
RP11-896J10.3	-2.206	-0.454	-12.156	2.09e-32	4.12e-32	62.059
CCDC173	-2.206	-1.353	-20.852	2.08e-84	8.81e-84	181.372
STAC	-2.206	1.882	-21.513	4.97e-89	2.25e-88	191.796
COL13A1	-2.205	2.167	-32.157	1e-170	1.53e-169	379.612
LMCD1	-2.205	5.327	-41.824	1.84e-249	9.5e-248	560.554
PPARGC1A	-2.203	1.869	-19.468	5.65e-75	2.08e-74	159.507
RP11-324O2.3	-2.203	-1.97	-25.171	8.21e-116	5.43e-115	253.534
GPRASP1	-2.203	2.584	-35.961	1.24e-201	2.96e-200	450.686
MMP8	-2.202	-1.504	-15.4	1.38e-49	3.5e-49	101.47
EFCAB12	-2.202	0.09	-22.676	2.44e-97	1.24e-96	211.002
TUBA4B	-2.201	-1.612	-13.565	1.71e-39	3.75e-39	78.358
OR52K3P	-2.201	-2.83	-24.561	3.17e-111	1.97e-110	243.025
RBM44	-2.201	-0.995	-32.121	1.96e-170	2.98e-169	379.044
PTPN21	-2.201	4.208	-42.056	2.43e-251	1.29e-249	564.944
RECK	-2.201	3.51	-43.318	1.45e-261	8.97e-260	588.529
RP5-877J2.1	-2.198	-3.614	-22.727	1.03e-97	5.3e-97	212.016
SLC27A6	-2.197	-2.471	-16.564	1.86e-56	5.21e-56	117.286
PCDH10	-2.196	-1.169	-20.398	2.82e-81	1.14e-80	174.168
SIGLEC5	-2.195	0.514	-23.722	5.53e-105	3.14e-104	228.551
SPAG8	-2.194	0.315	-26.489	7.09e-126	5.47e-125	276.577
SNX22	-2.194	2.557	-40.135	1.03e-235	4.24e-234	529.092
CTC-428H11.2	-2.191	-1.737	-29.793	9.1e-152	1.04e-150	336.15
CADM3	-2.19	1.347	-21.352	6.74e-88	3e-87	189.239
KIAA1683	-2.189	2.108	-24.644	7.51e-112	4.7e-111	244.227
ALB	-2.188	-1.614	-13.766	1.48e-40	3.31e-40	80.789
CKM	-2.188	-1.301	-16.226	2e-54	5.43e-54	112.556
CXCL3	-2.188	2.112	-23.169	6.34e-101	3.41e-100	219.11
DNAH1	-2.188	3.259	-33.389	1.07e-180	1.91e-179	402.466
YPEL4	-2.185	0.614	-34.328	2.5e-188	5.01e-187	420.163
ID4	-2.184	3.755	-28.372	1.58e-140	1.51e-139	309.997
KLRF1	-2.183	-0.705	-24.557	3.41e-111	2.12e-110	242.873
AC104654.2	-2.182	-2.329	-25.127	1.74e-115	1.15e-114	252.794
SHC3	-2.181	2.434	-26.331	1.17e-124	8.8e-124	273.648
FAM65C	-2.18	1.637	-25.515	2e-118	1.38e-117	259.38
PODXL	-2.18	6.285	-37.707	6.78e-216	1.99e-214	483.282
ZMAT1	-2.179	2.71	-24.544	4.23e-111	2.62e-110	242.443
LINC00924	-2.179	-1.875	-26.758	5.97e-128	4.73e-127	281.421
PRCD	-2.179	-0.266	-34.245	1.2e-187	2.39e-186	418.61
GGTLC3	-2.178	-1.547	-15.992	4.89e-53	1.3e-52	109.387
AF131215.9	-2.178	0.136	-29.253	1.74e-147	1.89e-146	326.26
RP11-203H19.2	-2.176	-2.062	-20.996	2.1e-85	9.01e-85	183.695
CEACAM4	-2.175	-0.237	-24.205	1.44e-108	8.62e-108	236.82
RP11-314N13.10	-2.175	-2.032	-24.964	2.95e-114	1.91e-113	249.963
DTHD1	-2.174	0.078	-18.973	1.08e-71	3.81e-71	152.095
AC005154.7	-2.174	-0.88	-29.32	5.18e-148	5.65e-147	327.499
VIPR2	-2.173	-1.793	-18.481	1.8e-68	6.02e-68	144.811
PTPRD-AS1	-2.173	-1.663	-22.408	2.08e-95	1.03e-94	206.652
KNDC1	-2.171	1.862	-17.095	1.07e-59	3.14e-59	124.432
RP11-407G23.5	-2.171	-1.777	-23.574	6.73e-104	3.78e-103	226.157
KIR3DX1	-2.17	-3.301	-21.022	1.38e-85	5.94e-85	184.169
TKTL1	-2.169	-2.543	-15.341	2.98e-49	7.51e-49	100.774
NR2F2-AS1	-2.168	-0.703	-31.768	1.37e-167	2e-166	372.498
RGL3	-2.167	3.171	-18.801	1.46e-70	5.07e-70	149.221
PDE4C	-2.167	1.806	-22.295	1.35e-94	6.64e-94	204.591
RP11-1094H24.4	-2.167	-1.456	-26.784	3.78e-128	3.01e-127	281.865
MIR497HG	-2.167	0.451	-43.727	7.16e-265	4.7e-263	596.183
RP11-205M5.3	-2.165	5.036	-19.401	1.59e-74	5.82e-74	158.104
KLF4	-2.164	5.583	-26.861	9.56e-129	7.69e-128	282.743
PPP1R32	-2.164	0.804	-28.763	1.32e-143	1.34e-142	317.32
RP11-673E1.3	-2.162	-2.447	-26.154	2.68e-123	1.98e-122	270.749
ZNF676	-2.161	-2.966	-18.532	8.37e-69	2.82e-68	145.637
PER1	-2.161	6.411	-32.501	1.68e-173	2.69e-172	385.712
NAV3	-2.16	1.774	-28.53	9e-142	8.86e-141	313.051
PIEZO2	-2.159	3.18	-26.869	8.33e-129	6.71e-128	283.104
ERICH3	-2.156	-0.266	-12.834	9.59e-36	1.99e-35	69.684
FXYD4	-2.154	-2.536	-15.115	5.88e-48	1.45e-47	97.807
LINGO3	-2.154	-1.884	-24.462	1.73e-110	1.06e-109	241.299
SLC25A34	-2.154	0.099	-32.111	2.38e-170	3.6e-169	378.834
PALD1	-2.154	3.965	-37.81	9.82e-217	2.93e-215	485.319
POU5F1P3	-2.153	-2.045	-24.792	5.89e-113	3.74e-112	246.977
SBSPON	-2.153	1.727	-26.131	4.04e-123	2.98e-122	270.166
HLX	-2.153	3.288	-41.574	2e-247	1e-245	556.005
FGF18	-2.152	-0.089	-22.755	6.54e-98	3.36e-97	212.325
HOXA4	-2.152	1.31	-26.155	2.62e-123	1.94e-122	270.627
ACSS3	-2.152	2.998	-28.108	1.88e-138	1.75e-137	305.311
PID1	-2.152	3.511	-29.731	2.81e-151	3.2e-150	334.754
PAPSS2	-2.152	5.955	-30.96	4.29e-161	5.69e-160	357.161
CAPN9	-2.151	0.799	-16.049	2.24e-53	6e-53	110.018
AC007405.4	-2.151	-1.631	-21.368	5.23e-88	2.34e-87	189.652
RP4-555D20.1	-2.15	-2.325	-20.399	2.78e-81	1.12e-80	174.244
RBFOX3	-2.149	-2.677	-20.535	3.24e-82	1.33e-81	176.403
TRABD2B	-2.149	0.963	-25.622	3.11e-119	2.17e-118	261.277
LGALS12	-2.147	-1.976	-23.286	8.86e-102	4.82e-101	221.297
HHIP-AS1	-2.146	0.392	-19.394	1.76e-74	6.43e-74	158.486
PRDM16	-2.145	2.377	-19.942	3.66e-78	1.42e-77	166.781
CNR1	-2.144	1.554	-18.433	3.65e-68	1.22e-67	143.895
APOH	-2.143	-1.062	-11.663	4.47e-30	8.55e-30	56.772
ITIH4	-2.143	1.595	-23.755	3.13e-105	1.79e-104	229.053
SLC39A8	-2.142	6.214	-26.282	2.77e-124	2.08e-123	272.472
CTB-13F3.1	-2.14	-1.199	-28.667	7.52e-143	7.55e-142	315.643
AC079630.2	-2.139	-3.202	-15.889	1.98e-52	5.23e-52	108.098
ARAP1-AS2	-2.139	-1.886	-23.238	1.97e-101	1.07e-100	220.495
RP3-395M20.8	-2.139	2.256	-27.845	2.12e-136	1.91e-135	300.66
LILRA2	-2.138	1.355	-24.406	4.54e-110	2.77e-109	240.189
RP11-389C8.2	-2.138	1.341	-36.762	3.53e-208	9.34e-207	465.798
FCRL1	-2.136	-0.602	-18.581	4.02e-69	1.36e-68	146.233
CD302	-2.135	4.92	-28.73	2.39e-143	2.41e-142	316.368
FLI1	-2.135	4.375	-37.841	5.43e-217	1.63e-215	485.875
GNRH1	-2.134	-0.085	-27.429	3.79e-133	3.25e-132	293.308
AC007383.4	-2.133	-3.951	-15.193	2.12e-48	5.27e-48	98.909
C5AR1	-2.133	4.466	-33.17	6.4e-179	1.11e-177	398.252
MLC1	-2.132	0.08	-24.323	1.92e-109	1.16e-108	238.82
ADAMTSL2	-2.132	3.877	-30.912	1.04e-160	1.37e-159	356.411
RP4-777O23.3	-2.131	-3.688	-21.157	1.58e-86	6.9e-86	186.345
PTCHD1	-2.13	-1.055	-17.167	3.83e-60	1.13e-59	125.655
RP11-710C12.1	-2.13	-1.359	-30.489	2.57e-157	3.22e-156	348.899
DAW1	-2.129	-0.568	-15.775	9.16e-52	2.4e-51	106.406
RP11-350N15.4	-2.129	-2.244	-19.169	5.53e-73	1.98e-72	155.191
LHFPL3-AS2	-2.128	-0.131	-13.599	1.13e-39	2.49e-39	78.671
RP11-1319K7.1	-2.128	1.155	-25.123	1.86e-115	1.23e-114	252.586
GAB3	-2.128	2.751	-36.824	1.11e-208	2.96e-207	466.889
FAM13C	-2.127	1.998	-32.345	3.05e-172	4.76e-171	383.112
CTC-457L16.1	-2.126	-2.471	-17.91	8.34e-65	2.63e-64	136.436
PTGDR	-2.126	-0.671	-28.114	1.67e-138	1.56e-137	305.637
PCDHGA12	-2.125	1.592	-30.308	7.06e-156	8.62e-155	345.498
TMEM190	-2.124	-1.239	-12.712	3.93e-35	8.1e-35	68.346
CLC	-2.124	-3.064	-16.182	3.66e-54	9.92e-54	112.063
MMRN2	-2.124	4.547	-38.812	6.34e-225	2.17e-223	504.12
RP11-554A11.4	-2.123	-1.868	-26.782	3.93e-128	3.13e-127	281.838
REM1	-2.123	0.118	-30.791	9.7e-160	1.27e-158	354.436
SASH1	-2.123	5.201	-42.937	1.75e-258	1.05e-256	581.327
GOLGA8Q	-2.121	-3.005	-19.834	1.96e-77	7.5e-77	165.444
RP11-188P20.3	-2.12	-1.965	-28.4	9.44e-141	9.12e-140	310.838
NAALAD2	-2.12	0.262	-32.262	1.43e-171	2.21e-170	381.636
DBH	-2.118	-1.501	-25.715	6.03e-120	4.26e-119	263.016
ZNF540	-2.118	0.57	-31.272	1.36e-163	1.87e-162	363.287
KIAA1462	-2.116	5.268	-32.779	9.41e-176	1.55e-174	390.91
GRAPL	-2.115	-0.964	-26.852	1.13e-128	9.06e-128	283.055
RP11-307C18.1	-2.115	-2.703	-29.959	4.33e-153	5.04e-152	339.2
HSD17B13	-2.114	-0.578	-17.957	4.17e-65	1.33e-64	137.013
C9orf117	-2.114	1.323	-20.932	5.81e-85	2.48e-84	182.495
AC004490.1	-2.114	-3.084	-25.438	7.68e-118	5.25e-117	258.227
ARHGEF10	-2.114	4.813	-39.641	1.1e-231	4.19e-230	519.66
C6orf118	-2.112	-2.209	-12.946	2.63e-36	5.51e-36	71.104
TTLL10	-2.111	-0.864	-18.75	3.18e-70	1.09e-69	148.776
RP11-347C12.1	-2.111	0.331	-25.379	2.17e-117	1.47e-116	257.073
RP11-261C10.5	-2.11	-3.225	-25.063	5.31e-115	3.47e-114	251.707
C6orf3	-2.109	-0.3	-37.232	5.15e-212	1.44e-210	474.637
RP4-742C19.13	-2.107	0.08	-27.56	3.56e-134	3.11e-133	295.664
PHACTR1	-2.104	3.498	-32.206	4.06e-171	6.24e-170	380.4
KLRD1	-2.103	2.009	-27.571	2.92e-134	2.56e-133	295.761
ARHGEF26	-2.102	4.255	-28.955	3.98e-145	4.13e-144	320.517
HPGD	-2.101	4.898	-17.644	3.99e-63	1.23e-62	131.929
G0S2	-2.1	3.868	-21.33	9.68e-88	4.31e-87	188.596
RP3-340B19.3	-2.099	-3.249	-18.178	1.61e-66	5.23e-66	140.41
BRINP3	-2.099	-1.476	-19.738	8.69e-77	3.3e-76	163.879
COLEC12	-2.098	4.749	-25.656	1.69e-119	1.18e-118	261.518
RELN	-2.097	0.693	-19.918	5.33e-78	2.06e-77	166.547
LLNLR-470E3.1	-2.095	-1.951	-22.753	6.72e-98	3.45e-97	212.385
LSAMP	-2.095	3.681	-28.228	2.12e-139	2e-138	307.412
APOBEC3A	-2.094	1.423	-18.455	2.63e-68	8.78e-68	144.235
PKMP3	-2.093	-2.422	-31.613	2.42e-166	3.49e-165	369.649
FOXA2	-2.09	2.393	-13.205	1.26e-37	2.7e-37	73.764
LMO2	-2.089	3.614	-38.699	5.33e-224	1.79e-222	502.072
ADIRF-AS1	-2.088	2.802	-25.557	9.6e-119	6.65e-118	260.008
RP11-689P11.2	-2.087	-1.283	-27.392	7.28e-133	6.21e-132	292.696
LMO3	-2.086	4.52	-13.448	7e-39	1.53e-38	76.345
IMPDH1P10	-2.086	0.269	-17.689	2.1e-63	6.46e-63	133.064
SNX18P12	-2.085	-2.89	-22.229	4.03e-94	1.96e-93	203.745
ZEB2	-2.085	5.435	-36.402	3.07e-205	7.87e-204	458.764
RP1-47M23.3	-2.084	-1.509	-22.633	4.98e-97	2.52e-96	210.366
C6orf201	-2.084	-3.313	-26.274	3.18e-124	2.38e-123	272.891
PARVG	-2.084	4.381	-32.553	6.3e-174	1.01e-172	386.77
NES	-2.083	5.561	-31.428	7.53e-165	1.06e-163	365.81
CXorf36	-2.083	3.556	-36.287	2.68e-204	6.76e-203	456.74
AFAP1L1	-2.083	3.807	-40.336	2.38e-237	9.99e-236	532.777
TTLL7	-2.082	2.518	-26.785	3.71e-128	2.96e-127	281.681
ARHGAP29	-2.082	5.242	-29.891	1.52e-152	1.75e-151	337.51
CD33	-2.081	2.242	-31.36	2.63e-164	3.67e-163	364.842
ARAP3	-2.081	4.54	-42.171	2.84e-252	1.52e-250	567.067
DCN	-2.08	8.678	-26.871	8.03e-129	6.47e-128	282.955
GPRIN2	-2.079	2.094	-21.693	2.64e-90	1.22e-89	194.707
SLC1A1	-2.079	3.364	-23.222	2.57e-101	1.39e-100	219.873
TSPYL2	-2.078	5.112	-38.759	1.72e-224	5.81e-223	503.089
AP001062.8	-2.077	-3.046	-19.039	3.99e-72	1.41e-71	153.262
TCTE1	-2.076	-1.462	-15.958	7.8e-53	2.07e-52	108.917
TPSAB1	-2.076	4.886	-22.568	1.47e-96	7.39e-96	208.757
RP11-750H9.5	-2.076	0.201	-28.748	1.74e-143	1.77e-142	317.064
FGF9	-2.075	-0.673	-17.483	4.1e-62	1.24e-61	130.153
C22orf15	-2.075	-1.401	-19.065	2.71e-72	9.61e-72	153.56
HRCT1	-2.075	-0.345	-20.672	3.68e-83	1.53e-82	178.454
C9orf24	-2.074	-0.38	-13.483	4.59e-39	1e-38	77.292
TMEM236	-2.073	-0.145	-24.892	1.04e-113	6.65e-113	248.636
ANKRD20A1	-2.072	-2.16	-17.307	5.14e-61	1.53e-60	127.725
DDX3Y	-2.07	1.414	-6.857	1.05e-11	1.47e-11	14.777
C9orf139	-2.07	-0.457	-24.77	8.61e-113	5.46e-112	246.534
HECW2	-2.068	4.113	-33.58	2.99e-182	5.5e-181	405.949
PODN	-2.067	5.129	-26.723	1.11e-127	8.8e-127	280.308
TXK	-2.066	0.056	-28.742	1.92e-143	1.94e-142	316.972
NKAPL	-2.066	-2.088	-29.46	4.02e-149	4.46e-148	330.077
AVPR2	-2.065	-1.412	-24.004	4.5e-107	2.64e-106	233.436
MS4A7	-2.065	4.674	-27.917	5.8e-137	5.28e-136	301.696
IL3RA	-2.065	3.09	-37.166	1.79e-211	4.94e-210	473.294
RP11-408O19.5	-2.064	-2.951	-23.965	8.75e-107	5.12e-106	232.829
CYR61	-2.064	7.211	-26.855	1.06e-128	8.55e-128	282.641
ICAM2	-2.064	4.307	-34.045	5.03e-186	9.78e-185	414.615
REEP1	-2.063	1.408	-23.934	1.47e-106	8.58e-106	232.116
C9orf47	-2.063	-1.74	-25.567	8.03e-119	5.57e-118	260.441
LIFR	-2.063	5.533	-26.313	1.61e-124	1.21e-123	273.023
C1orf158	-2.062	-2.795	-12.498	4.49e-34	9.09e-34	66.039
SLCO4A1-AS1	-2.062	-1.95	-15.438	8.26e-50	2.1e-49	102.014
SULT1A2	-2.062	1.335	-20.356	5.54e-81	2.23e-80	173.353
GIMAP6	-2.062	4.268	-31.617	2.26e-166	3.26e-165	369.396
MGAM2	-2.061	-2.962	-15.294	5.55e-49	1.39e-48	100.183
DNASE2B	-2.061	-1.772	-17.289	6.72e-61	2e-60	127.433
TTC16	-2.061	-0.534	-21.417	2.37e-88	1.06e-87	190.386
NLRP6	-2.061	-1.583	-24.237	8.37e-109	5.02e-108	237.418
ADCY8	-2.06	-2.841	-11.526	1.92e-29	3.63e-29	55.457
RP11-594N15.3	-2.06	-2.202	-25.045	7.28e-115	4.75e-114	251.365
CTD-2036P10.6	-2.06	-3.047	-26.411	2.86e-125	2.18e-124	275.291
CCDC13	-2.059	-0.629	-27.861	1.59e-136	1.44e-135	301.088
RP11-311P8.2	-2.058	-1.976	-27.86	1.64e-136	1.48e-135	301.095
EGFL8	-2.057	2.007	-30.038	1.02e-153	1.2e-152	340.505
SLC22A31	-2.056	3.9	-12.163	1.92e-32	3.79e-32	61.685
ULK4P1	-2.056	-2.211	-18.807	1.34e-70	4.64e-70	149.718
RP5-855D21.1	-2.056	-1.457	-27.769	8.47e-136	7.56e-135	299.444
ZNF331	-2.056	4.673	-37.755	2.75e-216	8.15e-215	484.229
CTC-439O9.1	-2.055	-3.569	-22.329	7.7e-95	3.79e-94	205.421
PCDH12	-2.055	4.018	-36.928	1.56e-209	4.22e-208	468.741
SERPINA10	-2.053	-3.095	-18.072	7.65e-66	2.46e-65	138.85
VTN	-2.053	-0.525	-21.289	1.85e-87	8.19e-87	188.335
LDHAP2	-2.053	-3.127	-22.739	8.48e-98	4.35e-97	212.198
CFAP70	-2.053	1.465	-23.459	4.73e-103	2.62e-102	224.052
SLC26A10	-2.052	-0.168	-20.292	1.52e-80	6.07e-80	172.439
DHH	-2.052	-2.443	-25.612	3.66e-119	2.55e-118	261.247
LINC01127	-2.051	-0.994	-16.019	3.39e-53	9.05e-53	109.715
ZMYND10	-2.051	1.456	-17.008	3.64e-59	1.06e-58	123.248
RP11-1280N14.3	-2.051	-0.717	-18.749	3.23e-70	1.11e-69	148.753
RP11-177H2.1	-2.051	-1.955	-24.27	4.69e-109	2.82e-108	238.011
ROBO2	-2.05	2.455	-19.382	2.12e-74	7.75e-74	158.129
RP11-455I9.1	-2.05	-1.786	-22.641	4.34e-97	2.2e-96	210.516
RP11-678G14.3	-2.049	-2.995	-18.15	2.45e-66	7.93e-66	139.979
NEXN-AS1	-2.049	-2.777	-29.544	8.58e-150	9.6e-149	331.624
SH2D4B	-2.048	-2.413	-26.846	1.25e-128	1e-127	282.994
BEST1	-2.048	2.95	-41.439	2.48e-246	1.21e-244	553.509
ALS2CL	-2.045	5.104	-27.627	1.08e-134	9.5e-134	296.446
GAS2L2	-2.044	-0.961	-14.092	2.7e-42	6.17e-42	84.727
PTGIS	-2.044	4.288	-23.641	2.17e-104	1.23e-103	226.816
NPDC1	-2.044	5.102	-31.031	1.16e-161	1.55e-160	358.495
CADM2	-2.043	-1.904	-15.873	2.45e-52	6.47e-52	107.804
CNTNAP3B	-2.042	1.781	-21.548	2.8e-89	1.28e-88	192.377
CTD-2587M2.1	-2.041	-1.664	-26.382	4.77e-125	3.64e-124	274.744
DRD1	-2.04	-1.253	-16.809	6.05e-58	1.72e-57	120.624
RP4-671O14.6	-2.04	-1.234	-27.493	1.19e-133	1.03e-132	294.503
RP11-120J1.1	-2.038	-3.415	-21.198	8.07e-87	3.54e-86	187.004
NPTN-IT1	-2.038	-0.184	-25.953	9.26e-122	6.72e-121	267.136
C1QTNF2	-2.038	0.151	-30.668	9.38e-159	1.2e-157	352.169
RASSF2	-2.038	4.922	-31.828	4.54e-168	6.67e-167	373.247
KDM5D	-2.037	1.057	-6.935	6.15e-12	8.67e-12	15.333
C10orf107	-2.037	-0.777	-16.864	2.78e-58	7.98e-58	121.367
ANKRD20A3	-2.037	-2.623	-17.928	6.36e-65	2.01e-64	136.714
PWAR5	-2.037	-0.943	-21.188	9.44e-87	4.15e-86	186.731
LINC00937	-2.035	-0.617	-26.832	1.62e-128	1.29e-127	282.684
CCDC69	-2.035	5.23	-32.79	7.64e-176	1.26e-174	391.12
HLA-DQB1-AS1	-2.034	-2.001	-16.022	3.25e-53	8.66e-53	109.825
PTGFR	-2.034	0.523	-20.885	1.24e-84	5.28e-84	181.789
CELF2	-2.034	5.566	-28.03	7.6e-138	7.02e-137	303.677
TPSB2	-2.033	4.746	-18.9	3.31e-71	1.16e-70	150.503
PDZD4	-2.033	1.605	-24.322	1.93e-109	1.17e-108	238.73
CFAP99	-2.029	-2.794	-14.685	1.52e-45	3.6e-45	92.299
CFAP58	-2.029	-0.612	-23.307	6.14e-102	3.35e-101	221.602
GABRB2	-2.028	-0.449	-16.811	5.86e-58	1.67e-57	120.606
FER1L5	-2.028	-2.212	-19.751	7.18e-77	2.73e-76	164.11
ADGRE1	-2.028	0.611	-20.992	2.22e-85	9.52e-85	183.504
SEMA3F-AS1	-2.028	0.528	-33.7	3.19e-183	5.94e-182	408.423
PCDH11X	-2.027	-3.684	-18.308	2.36e-67	7.77e-67	142.346
ZNF471	-2.027	1.746	-25.054	6.2e-115	4.05e-114	251.345
RP11-407G23.2	-2.027	-0.474	-25.244	2.29e-116	1.53e-115	254.75
TMEM150B	-2.027	0.649	-25.924	1.55e-121	1.12e-120	266.588
PLN	-2.025	2.217	-20.689	2.82e-83	1.17e-82	178.544
C1orf162	-2.025	3.921	-31.281	1.15e-163	1.59e-162	363.21
PREX1	-2.024	5.695	-36.031	3.29e-202	7.95e-201	451.785
CRTAC1	-2.023	3.27	-13.553	1.98e-39	4.35e-39	77.777
KLRC4	-2.023	-3.031	-17.956	4.23e-65	1.34e-64	137.142
SELENBP1	-2.023	6.106	-18.272	4e-67	1.31e-66	141.068
RP11-620J15.4	-2.023	-3.424	-22.814	2.41e-98	1.25e-97	213.462
AC006273.5	-2.021	-1.109	-21.649	5.43e-90	2.5e-89	194.181
KCNJ12	-2.021	0.889	-22.914	4.53e-99	2.36e-98	214.941
AF131215.2	-2.021	0.342	-27.321	2.62e-132	2.23e-131	291.362
RBM5-AS1	-2.02	-0.703	-22.286	1.58e-94	7.72e-94	204.584
TRPC6	-2.02	3.385	-25.232	2.82e-116	1.88e-115	254.265
RP11-160E2.11	-2.019	-2.087	-23.251	1.58e-101	8.59e-101	220.723
DPYS	-2.018	-2.195	-20.779	6.69e-84	2.81e-83	180.25
STAB1	-2.017	6.05	-29.676	7.77e-151	8.83e-150	333.558
PRDM6	-2.017	2.463	-29.861	2.6e-152	2.99e-151	337.238
ITGA1	-2.017	6.054	-33.272	9.52e-180	1.68e-178	400.087
FAM167A	-2.016	2.752	-21.047	9.25e-86	4e-85	184.193
GOLGA8K	-2.016	-2.238	-21.847	2.14e-91	1e-90	197.463
RP11-736N17.10	-2.015	-2.814	-17.233	1.49e-60	4.42e-60	126.701
GRID1	-2.015	0.647	-29.913	1.02e-152	1.18e-151	338.28
BCHE	-2.014	1.605	-18.319	2e-67	6.61e-67	142.194
RPS20P22	-2.014	-3.12	-20.265	2.32e-80	9.26e-80	172.167
AC020951.1	-2.014	-2.731	-21.768	7.75e-91	3.61e-90	196.199
PRPH	-2.013	-1.478	-19.54	1.88e-75	7e-75	160.814
RP11-64B16.2	-2.013	-1.378	-32.945	4.24e-177	7.12e-176	394.369
RP11-7F17.8	-2.013	0.126	-35.446	1.94e-197	4.39e-196	441.116
CLIC3	-2.012	3.244	-21.322	1.1e-87	4.89e-87	188.554
PCDHGB7	-2.012	2.658	-28.395	1.04e-140	1e-139	310.54
CTD-2353F22.2	-2.01	-1.964	-18.82	1.1e-70	3.8e-70	149.904
SLC2A4	-2.009	0.023	-26.502	5.66e-126	4.38e-125	276.813
PDLIM2	-2.009	4.944	-42.678	2.19e-256	1.28e-254	576.513
HCG4P11	-2.008	-1.432	-18.864	5.67e-71	1.97e-70	150.53
ROPN1L	-2.007	-0.226	-17.188	2.81e-60	8.32e-60	125.913
PLA2G4F	-2.006	3.347	-16.016	3.53e-53	9.4e-53	109.292
PCDHA3	-2.006	-0.082	-20.572	1.8e-82	7.41e-82	176.857
MS4A4E	-2.006	-1.906	-24.309	2.43e-109	1.47e-108	238.665
LTC4S	-2.006	0.22	-28.709	3.51e-143	3.54e-142	316.363
UNC5D	-2.005	-3.426	-14.687	1.48e-45	3.51e-45	92.365
ZRSR1	-2.005	-2.957	-14.759	5.93e-46	1.42e-45	93.243
RP11-793H13.10	-2.005	0.976	-30.325	5.18e-156	6.33e-155	345.838
RGS13	-2.003	-0.407	-22.498	4.64e-96	2.32e-95	208.088
PLA2G5	-2.003	0.691	-29.253	1.76e-147	1.9e-146	326.23
RP11-4B16.4	-2.003	-0.872	-30.23	3.01e-155	3.63e-154	344.132
SENCR	-2.003	-0.967	-33.35	2.2e-180	3.91e-179	401.918
CFAP52	-2.001	-0.944	-13.915	2.4e-41	5.42e-41	82.551
PNPLA7	-2.001	2.643	-26.03	2.38e-122	1.74e-121	268.317
SCARF2	-2.001	3.744	-30.408	1.13e-156	1.39e-155	347.143
DACT3	-2.001	2.566	-30.572	5.56e-158	7.04e-157	350.27
